# Supplementary material for: Data from a photovoltaic system using fuzzy logic and the P&O algorithm under sudden changes in solar irradiance and operating temperature
Source: Data Brief. 2018 Nov 9;21:1618–21. doi: 10.1016/j.dib.2018.11.023 (PMC6240597; doi:10.1016/j.dib.2018.11.023)
Supplement: Supplementary file 2 — Supplementary material [file mmc2.xlsx]

## Sheet: Table 1
Standard test conditions: Solar irradiance Ei = 1000 W/m2 and T = 25 °C
Time (s)	Voltage MPP P&O (V)	Current MPP P&O (A)	Output Power P&O (W)	Voltage MPP Fuzzy (V)	Current MPP Fuzzy (A)	Output Power Fuzzy (W)
0.000656442	13.2159	3.99546	53.159	6.17029	4.09998	26.7961
0.00139286	20.9045	1.82982	38.7041	19.013	2.93182	54.3331
0.00220218	18.5444	3.40543	63.0821	20.2446	2.21495	44.5273
0.0030695	16.3925	3.84846	63.0171	17.7677	3.71041	66.1799
0.00390804	17.4977	3.70241	64.7667	16.5918	3.81794	63.2392
0.00474759	17.9718	3.60899	64.8529	17.976	3.61005	64.8981
0.00559768	17.1188	3.77397	64.6162	17.9929	3.59779	64.7106
0.00640066	17.3337	3.73638	64.7574	17.0862	3.77938	64.5885
0.00718805	17.6757	3.67666	64.9883	17.2958	3.74219	64.7153
0.00793006	17.439	3.72016	64.8738	17.8275	3.64519	64.9875
0.00872879	17.36	3.73393	64.8197	17.6056	3.68899	64.9431
0.00954933	17.5298	3.70422	64.9331	17.4919	3.71115	64.9139
0.0103482	17.4921	3.71083	64.9082	17.6458	3.68196	64.9696
0.0110762	17.4363	3.72088	64.8772	17.6156	3.68771	64.9596
0.0118812	17.4753	3.71399	64.9016	17.5469	3.70092	64.9384
0.0126606	17.511	3.70755	64.9213	17.6031	3.69026	64.9586
0.0134388	17.4666	3.7155	64.8955	17.6012	3.69057	64.9568
0.0141909	17.4753	3.71399	64.9014	17.5766	3.69531	64.9493
0.0150084	17.4976	3.70998	64.9143	17.5648	3.69749	64.9441
0.0158146	17.5096	3.70783	64.9213	17.5895	3.69283	64.9536
0.0166682	17.5027	3.70908	64.9178	17.5979	3.69127	64.9572
0.017463	17.5135	3.70713	64.9237	17.5949	3.69184	64.9562
0.0183092	17.5287	3.70433	64.9307	17.5988	3.69109	64.9574
0.0191719	17.5312	3.70388	64.932	17.5982	3.69122	64.9573
0.0200282	17.5328	3.70353	64.932	17.5913	3.69251	64.9545
0.0208305	17.5369	3.70277	64.9335	17.5977	3.69131	64.957
0.0216382	17.5412	3.70196	64.9355	17.5783	3.69495	64.9491
0.0224752	17.5403	3.70216	64.9357	17.5953	3.69175	64.9562
0.0233131	17.5396	3.70229	64.9354	17.5931	3.69216	64.9552
0.0241263	17.5226	3.70537	64.9261	17.5888	3.69297	64.9536
0.0248735	17.5312	3.70381	64.9308	17.5971	3.69138	64.9559
0.0256622	17.5349	3.70313	64.9323	17.5887	3.69299	64.9534
0.0264422	17.5429	3.70164	64.9358	17.5963	3.69156	64.9563
0.0272129	17.5466	3.70095	64.9375	17.5765	3.69527	64.9485
0.0279917	17.5563	3.69915	64.9416	17.5936	3.69208	64.9555
0.0288061	17.5758	3.69553	64.9506	17.5761	3.69537	64.9485
0.0296174	17.5707	3.69642	64.947	17.5771	3.69517	64.9488
0.0303987	17.5768	3.69525	64.9492	17.5886	3.69301	64.9535
0.0311762	17.5657	3.69734	64.9448	17.5966	3.69152	64.9567
0.0320141	17.5854	3.69368	64.9534	17.5974	3.69137	64.957
0.0328901	17.5794	3.69482	64.9513	17.5974	3.69137	64.957
0.033688	17.5736	3.69595	64.9496	17.5974	3.69136	64.957
0.0344811	17.5729	3.69607	64.9493	17.5974	3.69137	64.957
0.0352618	17.5703	3.69658	64.9485	17.5974	3.69137	64.957
0.0360557	17.5733	3.69599	64.9492	17.5974	3.69136	64.957
0.0369042	17.5723	3.69617	64.9487	17.5974	3.69137	64.957
0.0377506	17.5713	3.69635	64.9483	17.5974	3.69136	64.957
0.0385981	17.5693	3.69673	64.9476	17.5972	3.69139	64.9569
0.0394498	17.5699	3.69663	64.948	17.5977	3.69131	64.9571
0.0402994	17.5611	3.69825	64.9438	17.5926	3.69226	64.955
0.0411009	17.5588	3.69869	64.943	17.5885	3.69304	64.9533
0.0419329	17.5501	3.7003	64.939	17.5908	3.69259	64.9542
0.0426995	17.563	3.6979	64.9446	17.5704	3.69643	64.9459
0.0435164	17.5771	3.69526	64.9507	17.5906	3.69263	64.9542
0.0442892	17.5673	3.69703	64.9451	17.5883	3.69307	64.9533
0.0451029	17.5783	3.69501	64.9504	17.5891	3.69292	64.9536
0.0459173	17.5693	3.69668	64.9464	17.5892	3.6929	64.9536
0.0467643	17.5862	3.69352	64.9536	17.5887	3.693	64.9534
0.0475947	17.58	3.69462	64.9499	17.5958	3.69166	64.9563
0.0483968	17.5945	3.6919	64.9555	17.5804	3.69454	64.9499
0.0492314	17.5885	3.69304	64.9535	17.5836	3.69395	64.9512
0.0500796	17.594	3.69199	64.9557	17.5831	3.69403	64.951
0.0508916	17.574	3.69576	64.9475	17.5785	3.6949	64.949
0.0517022	17.5923	3.69236	64.9555	17.5977	3.6913	64.9571
0.0525463	17.5798	3.69467	64.9501	17.5902	3.69271	64.9539
0.0533544	17.58	3.69465	64.9502	17.5898	3.69276	64.9535
0.0541775	17.5854	3.69367	64.9531	17.5842	3.69385	64.9517
0.0550526	17.5816	3.69437	64.9515	17.5888	3.69297	64.9535
0.055898	17.5805	3.6946	64.9512	17.5814	3.69438	64.9507
0.0567386	17.5699	3.69658	64.9469	17.5943	3.69194	64.9557
0.0575147	17.5732	3.69601	64.9496	17.5891	3.69293	64.9537
0.0583005	17.5673	3.69707	64.9459	17.5941	3.69198	64.9557
0.0591193	17.5801	3.69463	64.9506	17.5737	3.69582	64.9474
0.0599272	17.5857	3.69356	64.9521	17.5787	3.69489	64.9496
0.0607066	17.5846	3.69375	64.9515	17.5885	3.69304	64.9533
0.0614882	17.5845	3.69377	64.9513	17.5858	3.69354	64.9524
0.0622414	17.5809	3.69446	64.9504	17.5987	3.69111	64.9575
0.0630938	17.6005	3.69078	64.9581	17.597	3.69144	64.9568
0.0639721	17.5976	3.69132	64.957	17.5975	3.69135	64.957
0.064849	17.5954	3.69175	64.9564	17.5974	3.69137	64.957
0.0657262	17.5945	3.69192	64.9561	17.5974	3.69136	64.957
0.0666034	17.5928	3.69225	64.9556	17.5974	3.69137	64.957
0.0674806	17.5914	3.69251	64.9552	17.5974	3.69136	64.957
0.0683578	17.5898	3.69282	64.9547	17.5974	3.69136	64.957
0.069235	17.5883	3.69312	64.9541	17.5974	3.69136	64.957
0.0701121	17.5872	3.69333	64.9538	17.5974	3.69136	64.957
0.0709896	17.5851	3.69373	64.9531	17.5974	3.69136	64.957
0.0718654	17.5841	3.69392	64.9528	17.5974	3.69136	64.957
0.0727461	17.5822	3.69429	64.9522	17.5974	3.69136	64.957
0.0735749	17.5751	3.69565	64.9502	17.5974	3.69136	64.957
0.0743713	17.5744	3.69579	64.9499	17.5974	3.69136	64.957
0.0751623	17.5714	3.69636	64.9488	17.5974	3.69137	64.957
0.075946	17.5717	3.69631	64.9489	17.5974	3.69136	64.957
0.0767817	17.5732	3.69599	64.9491	17.5974	3.69137	64.957
0.0776297	17.5719	3.69625	64.9486	17.5974	3.69135	64.957
0.0784771	17.5698	3.69665	64.9478	17.5972	3.69141	64.9569
0.0793252	17.5693	3.69674	64.9476	17.597	3.69144	64.9568
0.0801845	17.5693	3.69674	64.9478	17.5829	3.69408	64.9511
0.0810025	17.553	3.69973	64.94	17.5903	3.6927	64.9541
0.0818159	17.5592	3.6986	64.9431	17.5905	3.69266	64.9542
0.082578	17.547	3.70085	64.9372	17.5831	3.69404	64.9511
0.0833899	17.5663	3.69731	64.9468	17.5911	3.69255	64.9544
0.0842514	17.5564	3.69914	64.942	17.5847	3.69374	64.9518
0.0850508	17.5517	3.70001	64.9398	17.5913	3.69251	64.9544
0.0858298	17.5413	3.70191	64.9346	17.5716	3.69619	64.9464
0.0865975	17.5554	3.69934	64.9421	17.592	3.69237	64.9549
0.0874639	17.5552	3.69938	64.9418	17.5938	3.69204	64.9555
0.0882589	17.5408	3.70202	64.9347	17.5921	3.69235	64.9548
0.0890425	17.5542	3.69955	64.9412	17.5881	3.69311	64.9532
0.0898887	17.573	3.69604	64.949	17.5947	3.69187	64.9559
0.0907047	17.5685	3.69687	64.9471	17.5907	3.69261	64.9542
0.091534	17.5867	3.69343	64.9539	17.5891	3.69292	64.9536
0.0923861	17.5815	3.69436	64.9507	17.5899	3.69276	64.9539
0.0932049	17.5979	3.69126	64.9568	17.5956	3.69171	64.9562
0.0940349	17.5907	3.69258	64.9534	17.5876	3.69319	64.9529
0.0948441	17.6156	3.68785	64.9622	17.582	3.69425	64.9506
0.095712	17.6087	3.68912	64.9588	17.5885	3.69303	64.9533
0.0965156	17.6232	3.68636	64.9638	17.5865	3.69339	64.9524
0.0973706	17.6099	3.68889	64.9594	17.5841	3.69386	64.9515
0.098214	17.6222	3.68655	64.9639	17.5905	3.69266	64.9542
0.0990671	17.6012	3.69055	64.9563	17.5881	3.69308	64.9527
0.0997801	17.598	3.69115	64.9551	17.588	3.6931	64.9526
0.100592	17.6252	3.68595	64.9642	17.5945	3.6919	64.9559
0.101442	17.6273	3.68551	64.9639	17.5857	3.69354	64.952
0.102246	17.6147	3.68794	64.9602	17.5897	3.6928	64.9537
0.103049	17.6136	3.68818	64.9605	17.5976	3.69133	64.957
0.103905	17.6259	3.68583	64.9646	17.5903	3.69268	64.9539
0.104785	17.6147	3.68798	64.9611	17.5909	3.69258	64.9542
0.105577	17.6058	3.68966	64.958	17.5918	3.69241	64.9545
0.10634	17.5951	3.69171	64.9543	17.5915	3.69247	64.9544
0.107153	17.6188	3.68721	64.9629	17.5872	3.69326	64.9523
0.107994	17.6149	3.68789	64.9602	17.5909	3.69258	64.9543
0.108731	17.6017	3.69043	64.9561	17.5854	3.69363	64.9522
0.109504	17.6158	3.68776	64.9613	17.5875	3.69322	64.9531
0.110366	17.633	3.68444	64.9661	17.5838	3.69391	64.9516
0.11124	17.617	3.68752	64.9614	17.584	3.6939	64.9517
0.112026	17.59	3.69271	64.9532	17.5893	3.69289	64.9537
0.112772	17.5915	3.69243	64.9537	17.5712	3.69629	64.9466
0.113585	17.6045	3.68997	64.9585	17.5976	3.69132	64.9571
0.114444	17.6056	3.68978	64.9593	17.5876	3.6932	64.9531
0.115326	17.6013	3.69059	64.9577	17.5911	3.69255	64.9545
0.116117	17.5773	3.69514	64.9488	17.5846	3.69376	64.9519
0.116903	17.596	3.69162	64.9561	17.5865	3.69341	64.9526
0.117778	17.6	3.69085	64.9577	17.5852	3.69365	64.9521
0.118655	17.5989	3.69109	64.9575	17.5735	3.69585	64.9475
0.119513	17.5849	3.69372	64.9519	17.5838	3.69392	64.9515
0.120305	17.5729	3.69598	64.9474	17.5697	3.69657	64.9459
0.121062	17.574	3.69578	64.948	17.5574	3.69887	64.9411
0.12185	17.5916	3.69244	64.9541	17.5884	3.69305	64.9534
0.122619	17.572	3.6961	64.9463	17.5773	3.69515	64.9489
0.123299	17.5744	3.6957	64.948	17.5742	3.69573	64.9477
0.124077	17.5738	3.6958	64.9477	17.5969	3.69146	64.9568
0.124882	17.592	3.69239	64.9552	17.597	3.69144	64.9568
0.125762	17.592	3.69241	64.9553	17.5975	3.69135	64.957
0.126637	17.5904	3.6927	64.9548	17.5974	3.69137	64.957
0.127515	17.5898	3.69283	64.9546	17.5974	3.69136	64.957
0.128392	17.5874	3.69328	64.9539	17.5974	3.69137	64.957
0.129269	17.5863	3.6935	64.9535	17.5974	3.69136	64.957
0.130146	17.5848	3.69379	64.953	17.5974	3.69136	64.957
0.131022	17.5834	3.69405	64.9525	17.5974	3.69137	64.957
0.131895	17.5795	3.6948	64.9514	17.5974	3.69136	64.957
0.132699	17.5745	3.69578	64.9499	17.5974	3.69136	64.957
0.133498	17.5736	3.69593	64.9496	17.5974	3.69136	64.957
0.134285	17.5706	3.69652	64.9486	17.5974	3.69136	64.957
0.135086	17.5735	3.69594	64.9493	17.5974	3.69136	64.957
0.135935	17.5723	3.69616	64.9488	17.5974	3.69136	64.957
0.136781	17.5711	3.69639	64.9482	17.5974	3.69136	64.957
0.137629	17.5695	3.69669	64.9477	17.5974	3.69136	64.957
0.138481	17.5689	3.69681	64.9475	17.5974	3.69136	64.957
0.139336	17.5682	3.69695	64.9473	17.5974	3.69136	64.957
0.140197	17.5669	3.6972	64.9468	17.5974	3.69137	64.957
0.141059	17.5659	3.69737	64.9464	17.5974	3.69136	64.957
0.141921	17.5638	3.69777	64.9456	17.5974	3.69137	64.957
0.142783	17.5629	3.69794	64.9453	17.5974	3.69136	64.957
0.143645	17.5613	3.69825	64.9447	17.5972	3.6914	64.9569
0.144507	17.5597	3.69854	64.944	17.5974	3.69136	64.957
0.14537	17.5587	3.69873	64.9437	17.5974	3.69137	64.957
0.146232	17.5567	3.69912	64.9428	17.5974	3.69136	64.957
0.147094	17.556	3.69925	64.9426	17.5974	3.69137	64.957
0.147956	17.5539	3.69964	64.9417	17.5974	3.69136	64.957
0.148818	17.5529	3.69983	64.9413	17.5974	3.69136	64.957
0.14968	17.5514	3.70011	64.9407	17.5974	3.69136	64.957
0.150542	17.5497	3.70042	64.94	17.5974	3.69136	64.957
0.151404	17.5488	3.70059	64.9396	17.5974	3.69136	64.957
0.152266	17.5467	3.70098	64.9387	17.5974	3.69136	64.957
0.153128	17.546	3.70112	64.9384	17.5974	3.69137	64.957
0.15399	17.544	3.70149	64.9376	17.5974	3.69136	64.957
0.154852	17.5429	3.70169	64.9371	17.5973	3.69138	64.957
0.155714	17.5415	3.70196	64.9365	17.5972	3.6914	64.9569
0.156576	17.5398	3.70228	64.9357	17.5975	3.69135	64.957
0.157438	17.5389	3.70244	64.9354	17.5972	3.69141	64.9569
0.1583	17.5368	3.70283	64.9344	17.5979	3.69126	64.9572
0.159162	17.5361	3.70297	64.9341	17.5903	3.6927	64.954
0.160025	17.534	3.70335	64.9331	17.588	3.69313	64.9532
0.160886	17.5334	3.70346	64.9329	17.5878	3.69317	64.9531
0.161747	17.5284	3.70437	64.9302	17.5937	3.69205	64.9555
0.162585	17.5292	3.70424	64.9309	17.5807	3.6945	64.9501
0.163424	17.5175	3.70635	64.9242	17.5911	3.69255	64.9544
0.164222	17.5218	3.70555	64.9267	17.5854	3.6936	64.9521
0.165043	17.5236	3.70525	64.9281	17.5916	3.69245	64.9546
0.165875	17.5114	3.70744	64.9209	17.5865	3.69341	64.9525
0.16665	17.5119	3.70736	64.9214	17.5877	3.69314	64.9522
0.167448	17.5199	3.70592	64.926	17.5799	3.69465	64.9499
0.168309	17.5288	3.70431	64.9306	17.5901	3.69273	64.954
0.169102	17.5203	3.70582	64.9253	17.5886	3.693	64.9533
0.169915	17.5381	3.70256	64.9345	17.591	3.69257	64.9544
0.170731	17.5436	3.70153	64.9367	17.581	3.69443	64.9502
0.171571	17.556	3.69924	64.9426	17.5968	3.69148	64.9568
0.17244	17.5645	3.69764	64.9459	17.5792	3.69478	64.9494
0.173237	17.5509	3.70012	64.9388	17.5843	3.69383	64.9517
0.174036	17.5668	3.69721	64.9467	17.5987	3.69111	64.9575
0.174825	17.5406	3.70202	64.9341	17.5973	3.69139	64.957
0.175584	17.5648	3.69755	64.9455	17.5939	3.69201	64.9555
0.17634	17.5704	3.69652	64.9476	17.5876	3.69321	64.9529
0.177127	17.5719	3.69625	64.949	17.5843	3.69383	64.9516
0.177882	17.5601	3.69845	64.9436	17.5933	3.69213	64.9553
0.178647	17.5597	3.69848	64.9426	17.5884	3.69306	64.9533
0.179424	17.5627	3.69795	64.9446	17.5901	3.69272	64.954
0.180256	17.5664	3.69726	64.9462	17.5904	3.69268	64.9541
0.181062	17.5552	3.69933	64.9409	17.5937	3.69206	64.9555
0.181852	17.5662	3.69731	64.9462	17.5911	3.69255	64.9544
0.182618	17.5771	3.69525	64.9506	17.5905	3.69266	64.9541
0.18342	17.575	3.69566	64.9498	17.5937	3.69205	64.9555
0.184181	17.5605	3.69836	64.9434	17.5871	3.6933	64.9527
0.184958	17.5798	3.69474	64.9512	17.5896	3.69283	64.9538
0.185833	17.5884	3.69307	64.9538	17.5872	3.69327	64.9528
0.186652	17.5877	3.69317	64.9528	17.5905	3.69265	64.9541
0.187462	17.5887	3.69301	64.9535	17.5908	3.69261	64.9543
0.188302	17.5861	3.69348	64.9526	17.588	3.69313	64.9531
0.189075	17.5855	3.69358	64.9517	17.5952	3.69177	64.956
0.189921	17.6077	3.68938	64.9602	17.5738	3.69579	64.9472
0.190806	17.6127	3.6884	64.9613	17.5974	3.69136	64.957
0.191631	17.6069	3.68945	64.9583	17.5845	3.69378	64.9516
0.192472	17.622	3.68659	64.9637	17.5906	3.69264	64.9542
0.193334	17.6121	3.68849	64.9606	17.5912	3.69253	64.9544
0.194186	17.6129	3.68834	64.9608	17.5888	3.69298	64.9535
0.195049	17.6154	3.68787	64.9619	17.5904	3.69267	64.9541
0.19593	17.6201	3.68697	64.9632	17.591	3.69256	64.9544
0.196783	17.6158	3.68774	64.9607	17.5902	3.69271	64.954
0.197589	17.6141	3.68808	64.9608	17.5944	3.69193	64.9558
0.198413	17.6093	3.68902	64.9593	17.5908	3.6926	64.9542
0.199221	17.6171	3.68749	64.9612	17.5917	3.69244	64.9546
0.20004	17.6241	3.68614	64.9632	17.5924	3.69231	64.9549
0.200879	17.631	3.6848	64.965	17.5979	3.69128	64.9573
0.201705	17.6296	3.68504	64.9641	17.5919	3.69239	64.9546
0.202506	17.6332	3.68433	64.9648	17.5936	3.69207	64.9554
0.203298	17.6308	3.68478	64.9641	17.5933	3.69213	64.9552
0.204119	17.6341	3.68417	64.9656	17.5857	3.69356	64.952
0.204924	17.6289	3.68515	64.9636	17.5914	3.69248	64.9544
0.205718	17.6386	3.68326	64.966	17.5957	3.69169	64.9563
0.206521	17.6423	3.68253	64.9665	17.5959	3.69164	64.9563
0.207365	17.6558	3.67989	64.9701	17.5817	3.6943	64.9503
0.208223	17.6571	3.67961	64.9697	17.5995	3.69098	64.9579
0.209062	17.6481	3.68137	64.9678	17.5971	3.69142	64.9569
0.209874	17.6391	3.68316	64.9658	17.5952	3.69178	64.956
0.210685	17.6559	3.67987	64.9699	17.5935	3.69209	64.9553
0.211533	17.6443	3.68212	64.9669	17.5873	3.69324	64.9526
0.212382	17.6402	3.683	64.9674	17.5989	3.69109	64.9576
0.213231	17.6259	3.68577	64.9633	17.5897	3.69278	64.9536
0.214014	17.63	3.68494	64.9639	17.5935	3.69208	64.9552
0.214817	17.6255	3.68583	64.963	17.5974	3.69136	64.957
0.215638	17.6312	3.68476	64.9654	17.5873	3.69324	64.9525
0.21648	17.6227	3.68638	64.9626	17.5829	3.69409	64.9513
0.217299	17.6238	3.6862	64.9631	17.5884	3.69306	64.9534
0.21813	17.6236	3.68623	64.9633	17.5815	3.69436	64.9507
0.218953	17.6196	3.68701	64.9619	17.5869	3.69334	64.9529
0.219781	17.6221	3.68654	64.9631	17.594	3.69201	64.9556
0.220639	17.6188	3.68717	64.9619	17.5891	3.69293	64.9537
0.221441	17.6135	3.68818	64.9603	17.5932	3.69215	64.9553
0.22223	17.6124	3.68839	64.9599	17.5907	3.69262	64.9544
0.223063	17.6132	3.68828	64.9609	17.5808	3.69449	64.9504
0.223886	17.6073	3.68937	64.958	17.5788	3.69487	64.9496
0.22459	17.6054	3.6897	64.9568	17.5957	3.69169	64.9564
0.225348	17.6203	3.68685	64.9618	17.5968	3.69147	64.9567
0.226158	17.6341	3.68419	64.9658	17.5845	3.69379	64.9518
0.22702	17.6242	3.68612	64.9631	17.5871	3.6933	64.9529
0.227803	17.6204	3.68683	64.9619	17.5836	3.69396	64.9515
0.228659	17.621	3.68676	64.9629	17.5833	3.69402	64.9514
0.229489	17.6181	3.68732	64.9619	17.5908	3.69261	64.9544
0.230332	17.6147	3.68796	64.961	17.5803	3.69457	64.9502
0.231142	17.6129	3.68833	64.9604	17.5869	3.69334	64.9528
0.231991	17.619	3.68714	64.9625	17.5863	3.69344	64.9525
0.23285	17.6178	3.6874	64.9623	17.5839	3.69389	64.9516
0.233673	17.6021	3.69039	64.957	17.5893	3.69288	64.9538
0.234465	17.6002	3.69076	64.9563	17.5836	3.69396	64.9515
0.235274	17.6143	3.68809	64.9615	17.5816	3.69434	64.9507
0.236138	17.609	3.68909	64.9597	17.5808	3.69449	64.9504
0.237005	17.6126	3.68842	64.9611	17.5783	3.69496	64.9494
0.237826	17.5944	3.69186	64.9547	17.5826	3.69413	64.9511
0.238625	17.5976	3.69128	64.9559	17.5798	3.69466	64.95
0.239425	17.5951	3.69174	64.9551	17.5749	3.69559	64.948
0.240233	17.5932	3.69212	64.9545	17.5823	3.69421	64.951
0.241032	17.5959	3.69161	64.9554	17.5899	3.69277	64.9541
0.241831	17.5894	3.69283	64.9529	17.5942	3.69197	64.9556
0.242596	17.5884	3.69304	64.9531	17.5838	3.69391	64.9515
0.243394	17.5816	3.6943	64.9503	17.568	3.6969	64.9453
0.244111	17.577	3.69518	64.9485	17.5843	3.69382	64.9517
0.244877	17.584	3.69387	64.9515	17.5744	3.6957	64.9478
0.24566	17.583	3.69407	64.9512	17.5793	3.69477	64.9497
0.246483	17.5872	3.69327	64.9527	17.5769	3.69522	64.9489
0.247265	17.5808	3.69449	64.9503	17.5972	3.69139	64.9569
0.248057	17.5798	3.69468	64.9499	17.597	3.69143	64.9568
0.2488	17.5687	3.69677	64.9457	17.5975	3.69135	64.957
0.249582	17.5748	3.69562	64.9482	17.5974	3.69137	64.957
0.250391	17.5902	3.69274	64.9546	17.5974	3.69136	64.957
0.251272	17.5898	3.69283	64.9546	17.5974	3.69137	64.957
0.252148	17.5882	3.69312	64.9541	17.5974	3.69136	64.957
0.253025	17.5874	3.69328	64.9539	17.5974	3.69136	64.957
0.253903	17.5853	3.69369	64.9532	17.5974	3.69137	64.957
0.254779	17.5842	3.69391	64.9528	17.5974	3.69136	64.957
0.255659	17.5826	3.6942	64.9523	17.5974	3.69136	64.957
0.256498	17.5754	3.69559	64.9501	17.5974	3.69136	64.957
0.257295	17.574	3.69585	64.9497	17.5974	3.69136	64.957
0.25809	17.5716	3.69631	64.9488	17.5974	3.69136	64.957
0.258874	17.571	3.69643	64.9486	17.5974	3.69136	64.957
0.259705	17.5735	3.69594	64.9492	17.5974	3.69136	64.957
0.260554	17.572	3.69623	64.9486	17.5974	3.69136	64.957
0.261401	17.5698	3.69664	64.9478	17.5974	3.69136	64.957
0.26225	17.5699	3.69663	64.9479	17.5974	3.69136	64.957
0.263104	17.5679	3.69699	64.9472	17.5974	3.69136	64.957
0.263962	17.568	3.69698	64.9472	17.5974	3.69136	64.957
0.264824	17.5663	3.6973	64.9466	17.5974	3.69136	64.957
0.265686	17.5647	3.6976	64.946	17.5974	3.69136	64.957
0.266548	17.5637	3.69779	64.9456	17.5974	3.69136	64.957
0.26741	17.5617	3.69818	64.9448	17.5974	3.69136	64.957
0.268272	17.561	3.69831	64.9445	17.5974	3.69136	64.957
0.269134	17.5589	3.6987	64.9437	17.5974	3.69136	64.957
0.269996	17.5579	3.69888	64.9433	17.5974	3.69136	64.957
0.270858	17.5563	3.69918	64.9427	17.5974	3.69136	64.957
0.27172	17.5547	3.69948	64.9421	17.5974	3.69136	64.957
0.272582	17.5538	3.69966	64.9417	17.5974	3.69136	64.957
0.273445	17.5517	3.70005	64.9408	17.5974	3.69136	64.957
0.274307	17.551	3.70018	64.9405	17.5974	3.69136	64.957
0.275169	17.549	3.70056	64.9397	17.5974	3.69136	64.957
0.276031	17.5479	3.70076	64.9392	17.5974	3.69136	64.957
0.276893	17.5464	3.70104	64.9386	17.5974	3.69136	64.957
0.277755	17.5448	3.70135	64.9379	17.5974	3.69136	64.957
0.278617	17.5439	3.70151	64.9375	17.5974	3.69136	64.957
0.279479	17.5418	3.70191	64.9366	17.5974	3.69136	64.957
0.280341	17.541	3.70204	64.9363	17.5974	3.69136	64.957
0.281203	17.5391	3.70241	64.9354	17.5974	3.69136	64.957
0.282065	17.5379	3.70262	64.9349	17.5974	3.69136	64.957
0.282927	17.5366	3.70288	64.9343	17.5974	3.69136	64.957
0.283789	17.5348	3.7032	64.9335	17.5974	3.69136	64.957
0.284651	17.534	3.70336	64.9331	17.5974	3.69136	64.957
0.285513	17.5318	3.70375	64.9322	17.5974	3.69136	64.957
0.286375	17.5311	3.70389	64.9318	17.5974	3.69136	64.957
0.287237	17.5292	3.70424	64.9309	17.5974	3.69136	64.957
0.2881	17.528	3.70447	64.9304	17.5974	3.69136	64.957
0.288962	17.5267	3.7047	64.9298	17.5974	3.69136	64.957
0.289824	17.5248	3.70504	64.9289	17.5974	3.69136	64.957
0.290686	17.524	3.70519	64.9285	17.5974	3.69136	64.957
0.291548	17.5219	3.70557	64.9275	17.5974	3.69136	64.957
0.292409	17.521	3.70574	64.9271	17.5974	3.69136	64.957
0.293274	17.5191	3.70609	64.9261	17.5974	3.69136	64.957
0.294093	17.5125	3.70733	64.9231	17.5974	3.69136	64.957
0.294881	17.5112	3.70755	64.9225	17.5974	3.69136	64.957
0.295663	17.5086	3.70804	64.9211	17.5974	3.69136	64.957
0.296441	17.5088	3.70798	64.9212	17.5974	3.69136	64.957
0.297264	17.5101	3.70774	64.9215	17.5974	3.69136	64.957
0.298098	17.5095	3.70785	64.9212	17.5974	3.69136	64.957
0.298938	17.5079	3.70815	64.9204	17.5974	3.69136	64.957
0.29978	17.5082	3.70809	64.9207	17.5974	3.69136	64.957
0.300627	17.5064	3.70842	64.9198	17.5974	3.69136	64.957
0.301475	17.5057	3.70855	64.9193	17.5974	3.69136	64.957
0.302322	17.504	3.70885	64.9185	17.5974	3.69136	64.957
0.30317	17.5027	3.70909	64.9178	17.5974	3.69136	64.957
0.304017	17.5017	3.70927	64.9173	17.5974	3.69136	64.957
0.304865	17.4998	3.70962	64.9162	17.5974	3.69137	64.957
0.305712	17.4992	3.70972	64.9159	17.5974	3.69136	64.957
0.306559	17.4971	3.7101	64.9148	17.5974	3.69137	64.957
0.307407	17.4965	3.71021	64.9144	17.5974	3.69136	64.957
0.308254	17.4947	3.71055	64.9134	17.5971	3.69142	64.9569
0.309102	17.4936	3.71074	64.9128	17.5974	3.69136	64.957
0.309949	17.4924	3.71096	64.9122	17.5971	3.69142	64.9569
0.310797	17.4907	3.71127	64.9112	17.5974	3.69136	64.957
0.311644	17.4899	3.7114	64.9108	17.5974	3.69137	64.957
0.312492	17.488	3.71174	64.9097	17.5974	3.69136	64.957
0.313335	17.4862	3.71207	64.9087	17.5974	3.69136	64.957
0.314176	17.4877	3.71181	64.9096	17.5974	3.69137	64.957
0.315024	17.4991	3.70974	64.9159	17.5974	3.69136	64.957
0.31587	17.5064	3.70842	64.9198	17.5972	3.69141	64.9569
0.316718	17.5082	3.70809	64.9206	17.598	3.69126	64.9572
0.317518	17.5144	3.70696	64.9241	17.5903	3.69269	64.9541
0.31837	17.527	3.70465	64.9299	17.5909	3.69259	64.9543
0.319232	17.5324	3.70364	64.9325	17.5894	3.69287	64.9537
0.320095	17.54	3.70224	64.9359	17.5892	3.69291	64.9535
0.320956	17.5469	3.70095	64.9388	17.5913	3.69248	64.9538
0.321821	17.5549	3.69945	64.9422	17.5837	3.69393	64.9515
0.322659	17.5518	3.7	64.94	17.5936	3.69207	64.9555
0.323495	17.5675	3.69708	64.947	17.5893	3.69289	64.9537
0.324305	17.5594	3.69854	64.9427	17.5936	3.69208	64.9554
0.325099	17.5691	3.69675	64.9469	17.5923	3.69232	64.9549
0.325907	17.5629	3.69792	64.9448	17.5847	3.69375	64.9518
0.326734	17.5627	3.69794	64.9445	17.5947	3.69188	64.9558
0.327545	17.566	3.69735	64.9462	17.5959	3.69164	64.9564
0.32834	17.5767	3.6953	64.9496	17.5871	3.69328	64.9528
0.329182	17.5875	3.69325	64.9535	17.5866	3.69338	64.9526
0.330013	17.5731	3.69595	64.9478	17.5929	3.69221	64.9552
0.330814	17.5728	3.69602	64.9479	17.5899	3.69276	64.9539
0.331641	17.5752	3.69558	64.9489	17.5891	3.69291	64.9536
0.33247	17.5791	3.69485	64.9507	17.5895	3.69285	64.9538
0.333296	17.5687	3.69682	64.947	17.5955	3.69167	64.9554
0.334034	17.5629	3.69791	64.9444	17.5906	3.69265	64.9543
0.3348	17.5706	3.69647	64.9479	17.5881	3.6931	64.9532
0.335581	17.5699	3.69661	64.9475	17.5923	3.69231	64.9548
0.336339	17.5646	3.69758	64.9452	17.5906	3.69264	64.9542
0.337081	17.5625	3.69799	64.9443	17.5813	3.69437	64.9503
0.337834	17.5662	3.69733	64.9465	17.5877	3.69319	64.9531
0.33858	17.5564	3.69911	64.9412	17.5926	3.69226	64.9549
0.339379	17.5702	3.69655	64.9478	17.5857	3.69356	64.9522
0.340186	17.5646	3.6976	64.9452	17.5901	3.69272	64.9539
0.340992	17.5603	3.69839	64.9433	17.5835	3.69398	64.9513
0.341794	17.5589	3.69865	64.9426	17.5989	3.69109	64.9576
0.34258	17.5619	3.69811	64.9443	17.5967	3.6915	64.9567
0.343417	17.5602	3.69842	64.9435	17.5784	3.69492	64.9491
0.344215	17.5604	3.6984	64.9438	17.5918	3.69242	64.9547
0.345051	17.5518	3.69998	64.9396	17.5983	3.6912	64.9574
0.345828	17.5606	3.69836	64.9439	17.589	3.69294	64.9535
0.346678	17.5731	3.69603	64.9493	17.5801	3.6946	64.95
0.347491	17.5846	3.69383	64.9531	17.5831	3.69405	64.9511
0.34837	17.5843	3.69385	64.9522	17.587	3.69328	64.9519
0.349175	17.5873	3.69327	64.953	17.5835	3.69398	64.9514
0.350008	17.5887	3.693	64.9535	17.5903	3.69268	64.9541
0.350816	17.5771	3.69519	64.949	17.5892	3.6929	64.9536
0.35162	17.5861	3.6935	64.9526	17.5879	3.69315	64.9531
0.352405	17.5887	3.69297	64.9526	17.5892	3.69291	64.9536
0.353221	17.604	3.69007	64.9586	17.5888	3.69297	64.9535
0.354058	17.5897	3.69279	64.9535	17.5887	3.69301	64.9534
0.354862	17.5936	3.69203	64.9545	17.5941	3.69194	64.9548
0.355657	17.6104	3.68883	64.96	17.5914	3.69248	64.9546
0.356506	17.6052	3.68981	64.9583	17.5936	3.69208	64.9554
0.357311	17.5996	3.69087	64.9563	17.5896	3.69283	64.9537
0.358114	17.6019	3.69045	64.9572	17.5883	3.69307	64.9532
0.358921	17.6011	3.69061	64.9571	17.5892	3.69289	64.9537
0.359782	17.6227	3.68645	64.9638	17.5932	3.69216	64.9552
0.360638	17.6187	3.68721	64.9622	17.5892	3.69289	64.9537
0.361486	17.6089	3.68911	64.9596	17.5931	3.69217	64.9552
0.362336	17.6207	3.68684	64.9633	17.5881	3.6931	64.9532
0.363206	17.6196	3.68701	64.962	17.5899	3.69276	64.9539
0.364011	17.6095	3.68897	64.9594	17.5912	3.69253	64.9544
0.36484	17.6117	3.68854	64.9602	17.5918	3.69241	64.9547
0.365669	17.6169	3.68754	64.9615	17.5935	3.69209	64.9554
0.366511	17.6217	3.68662	64.9629	17.5906	3.69264	64.9541
0.367347	17.6277	3.68543	64.9641	17.5851	3.69367	64.9519
0.368166	17.6244	3.68605	64.963	17.5919	3.6924	64.9547
0.368978	17.6088	3.6891	64.959	17.5867	3.69337	64.9526
0.369794	17.6125	3.6884	64.9605	17.5861	3.69349	64.9523
0.370621	17.6177	3.68739	64.9616	17.5907	3.69262	64.9542
0.371456	17.6266	3.68566	64.9639	17.592	3.69238	64.9548
0.372285	17.6172	3.68749	64.9616	17.5849	3.69371	64.9518
0.373131	17.6216	3.68664	64.9631	17.5976	3.69133	64.957
0.373988	17.6286	3.68526	64.9644	17.5803	3.69456	64.9499
0.374796	17.6162	3.68766	64.961	17.5998	3.69092	64.958
0.375626	17.6037	3.6901	64.9578	17.58	3.69463	64.9498
0.376418	17.6032	3.69019	64.9574	17.5855	3.69359	64.952
0.377254	17.609	3.6891	64.9599	17.5876	3.69321	64.953
0.378104	17.6009	3.69065	64.9572	17.5992	3.69103	64.9577
0.378919	17.5973	3.69132	64.9557	17.5881	3.6931	64.9531
0.379731	17.5983	3.69113	64.9562	17.5761	3.69536	64.9481
0.380511	17.5988	3.69104	64.9561	17.5993	3.69101	64.9578
0.381365	17.6249	3.68603	64.9645	17.5926	3.69226	64.955
0.382221	17.6193	3.68705	64.9618	17.5894	3.69287	64.9537
0.38304	17.6238	3.68622	64.9636	17.5966	3.69148	64.9558
0.3839	17.6203	3.68688	64.9626	17.5971	3.69142	64.957
0.384722	17.6216	3.68659	64.9623	17.5978	3.69129	64.9571
0.385536	17.6224	3.68647	64.9629	17.5907	3.69262	64.9542
0.386375	17.6077	3.68934	64.9593	17.5901	3.69274	64.954
0.387244	17.6123	3.68848	64.961	17.5888	3.69298	64.9535
0.388068	17.6028	3.69027	64.9575	17.588	3.69313	64.9531
0.38891	17.6058	3.68971	64.959	17.5852	3.69365	64.9519
0.389762	17.6101	3.6889	64.9602	17.5852	3.69365	64.952
0.390614	17.621	3.68676	64.9628	17.5868	3.69334	64.9526
0.39145	17.6123	3.68843	64.9602	17.5902	3.6927	64.954
0.392264	17.6059	3.68968	64.9584	17.5861	3.69348	64.9522
0.393087	17.6036	3.6901	64.9576	17.5914	3.69249	64.9545
0.393905	17.612	3.6885	64.9604	17.5907	3.69262	64.9542
0.394737	17.6218	3.68658	64.9628	17.5904	3.69267	64.9541
0.395576	17.611	3.68867	64.9596	17.5917	3.69243	64.9546
0.39639	17.6142	3.68809	64.9612	17.5905	3.69266	64.9541
0.397238	17.6221	3.68653	64.9629	17.593	3.69219	64.9551
0.398058	17.6153	3.68783	64.9606	17.5883	3.69306	64.9531
0.398883	17.6164	3.68765	64.9617	17.5931	3.69214	64.9545
0.399722	17.6195	3.68704	64.962	17.5905	3.69266	64.9542
0.400558	17.6274	3.6855	64.9642	17.589	3.69293	64.9535
0.401416	17.6207	3.68683	64.9632	17.5937	3.69205	64.9554
0.402296	17.6158	3.68777	64.9618	17.5902	3.69271	64.954
0.40313	17.6093	3.68901	64.9595	17.5917	3.69243	64.9545
0.403963	17.6056	3.68972	64.9582	17.594	3.69201	64.9555
0.40476	17.6028	3.69027	64.9574	17.5952	3.69177	64.9561
0.405572	17.6051	3.68984	64.9584	17.5831	3.69404	64.9509
0.406402	17.6024	3.69035	64.9575	17.5922	3.69233	64.9547
0.407221	17.6028	3.69029	64.9577	17.5849	3.6937	64.9517
0.408063	17.6031	3.69024	64.9581	17.5969	3.69145	64.9567
0.408875	17.594	3.69195	64.9545	17.5783	3.69493	64.9489
0.409684	17.5975	3.6913	64.9561	17.5985	3.69116	64.9574
0.410512	17.5983	3.69116	64.9566	17.5853	3.69363	64.9518
0.411347	17.6019	3.69045	64.9576	17.5979	3.69127	64.9572
0.412171	17.6097	3.68893	64.9593	17.5787	3.69486	64.9489
0.412958	17.6144	3.688	64.9605	17.5946	3.69189	64.9558
0.413812	17.6326	3.68451	64.9661	17.5975	3.69135	64.957
0.414633	17.6198	3.68692	64.9612	17.5818	3.69428	64.9502
0.415392	17.611	3.68864	64.9591	17.5902	3.69272	64.9539
0.416196	17.611	3.68871	64.9602	17.5986	3.69113	64.9575
0.417011	17.6062	3.68959	64.9581	17.5915	3.69247	64.9544
0.417805	17.6154	3.68783	64.9611	17.5894	3.69286	64.9535
0.418649	17.6211	3.68674	64.9629	17.5843	3.69381	64.9513
0.419515	17.6349	3.68405	64.9665	17.5846	3.69375	64.9514
0.420379	17.6243	3.6861	64.9634	17.5905	3.69264	64.954
0.421203	17.6189	3.68715	64.962	17.5914	3.69248	64.9544
0.422051	17.6296	3.68507	64.9647	17.594	3.692	64.9555
0.422881	17.6268	3.68559	64.9635	17.591	3.69256	64.9541
0.423686	17.617	3.68752	64.9613	17.5904	3.69267	64.9539
0.4245	17.6128	3.68833	64.9604	17.5939	3.69201	64.9555
0.425323	17.6082	3.6892	64.9586	17.5895	3.69283	64.9535
0.426127	17.6143	3.68806	64.9613	17.59	3.69274	64.9537
0.426958	17.6035	3.69012	64.9572	17.5887	3.69298	64.953
0.427732	17.6025	3.6903	64.957	17.5912	3.69251	64.9541
0.428547	17.61	3.68891	64.96	17.5928	3.69222	64.9549
0.429413	17.6109	3.68874	64.9605	17.5917	3.69242	64.9543
0.430227	17.6007	3.69067	64.9567	17.5872	3.69326	64.9523
0.431079	17.6096	3.68901	64.9603	17.5927	3.69222	64.9548
0.431933	17.6041	3.69004	64.9584	17.5919	3.6924	64.9546
0.432761	17.5979	3.69121	64.9559	17.5904	3.69268	64.9543
0.43355	17.5941	3.69192	64.9546	17.59	3.69275	64.9541
0.434345	17.5979	3.69123	64.9562	17.5866	3.69339	64.9528
0.435195	17.5995	3.69094	64.9571	17.5854	3.69361	64.9522
0.436023	17.6003	3.69075	64.9566	17.5909	3.6926	64.9545
0.436834	17.6169	3.68756	64.9618	17.5836	3.69395	64.9515
0.437691	17.6211	3.68673	64.9627	17.5885	3.69304	64.9536
0.438497	17.6221	3.68651	64.9624	17.5892	3.69291	64.9537
0.439327	17.6288	3.6852	64.9643	17.589	3.69293	64.9536
0.440128	17.6246	3.686	64.9624	17.589	3.69294	64.9537
0.440885	17.6269	3.68556	64.9632	17.5854	3.69361	64.9523
0.441712	17.6301	3.68497	64.9648	17.5949	3.69184	64.956
0.442566	17.6359	3.68383	64.9661	17.5883	3.69308	64.9533
0.443392	17.6357	3.68384	64.9655	17.5981	3.69123	64.9573
0.444223	17.6296	3.68504	64.9644	17.5812	3.69441	64.9505
0.445036	17.6196	3.687	64.962	17.599	3.69106	64.9576
0.445857	17.6158	3.68773	64.9606	17.584	3.69388	64.9517
0.446676	17.6213	3.68671	64.9632	17.5817	3.6943	64.9507
0.447527	17.6124	3.68842	64.9604	17.588	3.69313	64.9534
0.448376	17.6299	3.68503	64.9654	17.5981	3.69122	64.9572
0.449218	17.6061	3.68962	64.9581	17.5756	3.69545	64.9483
0.450009	17.5946	3.69185	64.9551	17.5925	3.69229	64.9552
0.450818	17.5979	3.69122	64.9561	17.597	3.69143	64.9568
0.451611	17.5917	3.69241	64.954	17.586	3.6935	64.9525
0.452432	17.5933	3.6921	64.9548	17.5944	3.69192	64.9558
0.45324	17.5957	3.69167	64.956	17.5883	3.69308	64.9534
0.454091	17.589	3.69293	64.9535	17.5882	3.69308	64.9533
0.454909	17.5919	3.69239	64.9547	17.5809	3.69447	64.9504
0.455773	17.5979	3.69126	64.9571	17.5903	3.69271	64.9542
0.456602	17.5769	3.69523	64.9489	17.5875	3.69322	64.953
0.457422	17.5935	3.69212	64.9557	17.5908	3.6926	64.9544
0.458259	17.5789	3.69485	64.9499	17.5908	3.6926	64.9544
0.459084	17.5858	3.69356	64.9528	17.5895	3.69284	64.9538
0.459905	17.5765	3.69532	64.9491	17.594	3.69201	64.9556
0.460745	17.5889	3.69299	64.9543	17.5903	3.6927	64.9542
0.461597	17.5746	3.69567	64.9485	17.5865	3.69342	64.9526
0.462411	17.5834	3.69403	64.9522	17.5907	3.69262	64.9544
0.463274	17.5766	3.6953	64.9494	17.5886	3.69302	64.9535
0.464093	17.5755	3.69554	64.9493	17.588	3.69314	64.9532
0.464924	17.5713	3.69631	64.9473	17.5918	3.69242	64.9547
0.46577	17.596	3.69164	64.9567	17.5842	3.69384	64.9517
0.466631	17.5987	3.69109	64.957	17.5866	3.6934	64.9527
0.467483	17.5906	3.69262	64.954	17.5895	3.69285	64.9539
0.468297	17.5815	3.69437	64.9511	17.5888	3.69298	64.9535
0.469138	17.594	3.69199	64.9554	17.5886	3.69303	64.9535
0.46998	17.6083	3.68924	64.9596	17.5912	3.69254	64.9545
0.470835	17.6094	3.68902	64.96	17.5845	3.69378	64.9518
0.471687	17.6011	3.69061	64.9573	17.5657	3.69733	64.9443
0.472528	17.6054	3.6898	64.959	17.5777	3.69507	64.9492
0.473364	17.5959	3.69159	64.9554	17.5781	3.69499	64.9492
0.47417	17.6092	3.68904	64.9594	17.567	3.69709	64.9449
0.474981	17.6168	3.68755	64.9613	17.5846	3.69378	64.9519
0.475819	17.6311	3.68478	64.9654	17.5753	3.69552	64.9482
0.47666	17.6276	3.68543	64.9638	17.5666	3.69715	64.9447
0.477449	17.6189	3.68711	64.9614	17.5851	3.69367	64.9521
0.478209	17.6119	3.68848	64.9593	17.5781	3.69499	64.9493
0.478965	17.615	3.68788	64.9603	17.5825	3.69416	64.951
0.479745	17.6167	3.68757	64.9611	17.5728	3.69599	64.9473
0.480568	17.6236	3.68623	64.9633	17.5887	3.69299	64.9534
0.481358	17.6117	3.6885	64.9592	17.5712	3.69628	64.9466
0.482091	17.6152	3.68784	64.9603	17.5758	3.69542	64.9483
0.482858	17.6166	3.68758	64.9609	17.551	3.70008	64.9385
0.483632	17.6124	3.68838	64.9595	17.5932	3.69216	64.9554
0.484388	17.6202	3.68686	64.9615	17.5922	3.69234	64.9548
0.485154	17.6221	3.6865	64.9623	17.5821	3.69424	64.9509
0.485923	17.6151	3.68785	64.9601	17.5698	3.69656	64.9459
0.486659	17.6219	3.68652	64.9618	17.5675	3.69699	64.945
0.487415	17.6194	3.68701	64.9614	17.5734	3.69588	64.9474
0.488195	17.6141	3.68808	64.9605	17.574	3.69577	64.9477
0.488982	17.6137	3.68812	64.9598	17.5719	3.69615	64.9468
0.489715	17.6096	3.68891	64.9585	17.5832	3.69404	64.9514
0.49053	17.6277	3.68548	64.965	17.58	3.69463	64.9501
0.491323	17.5929	3.69213	64.9537	17.5833	3.69402	64.9513
0.492079	17.6343	3.68415	64.966	17.5763	3.69532	64.9485
0.49293	17.6208	3.68676	64.9621	17.5721	3.69611	64.9469
0.493721	17.6182	3.68727	64.9614	17.5787	3.69487	64.9496
0.494501	17.6075	3.68931	64.9579	17.5871	3.69331	64.9529
0.495247	17.616	3.6877	64.9609	17.5984	3.69117	64.9574
0.496001	17.5933	3.69204	64.9536	17.5971	3.69143	64.9568
0.496661	17.5923	3.69224	64.9534	17.5975	3.69135	64.957
0.497377	17.6102	3.68882	64.9591	17.5974	3.69137	64.957
0.498159	17.6201	3.68688	64.9616	17.5974	3.69136	64.957
0.498923	17.6165	3.68758	64.9606	17.5974	3.69137	64.957
0.499687	17.6177	3.68736	64.9612	17.5974	3.69136	64.957
0.500533	17.6452	3.68202	64.9685	17.5974	3.69136	64.957
0.501412	17.64	3.68303	64.9673	17.5974	3.69136	64.957
0.502288	17.6299	3.68502	64.9653	17.5974	3.69136	64.957
0.503166	17.626	3.6858	64.9645	17.5974	3.69136	64.957
0.504043	17.6252	3.68596	64.9642	17.5974	3.69136	64.957
0.50492	17.6224	3.68651	64.9636	17.5974	3.69136	64.957
0.505797	17.6213	3.68672	64.9634	17.5974	3.69136	64.957
0.506675	17.6205	3.68688	64.9632	17.5974	3.69136	64.957
0.507552	17.618	3.68737	64.9626	17.5974	3.69136	64.957
0.508429	17.6172	3.68753	64.9624	17.5974	3.69136	64.957
0.509306	17.6155	3.68786	64.9619	17.5974	3.69136	64.957
0.510183	17.6138	3.68818	64.9615	17.5974	3.69136	64.957
0.51106	17.6127	3.68839	64.9612	17.5974	3.69136	64.957
0.511938	17.6107	3.68879	64.9607	17.5974	3.69136	64.957
0.512815	17.6098	3.68897	64.9605	17.5974	3.69136	64.957
0.513692	17.6078	3.68935	64.9599	17.5974	3.69136	64.957
0.514569	17.6065	3.68959	64.9596	17.5974	3.69136	64.957
0.515446	17.6051	3.68987	64.9592	17.5974	3.69136	64.957
0.516324	17.6032	3.69023	64.9587	17.5974	3.69136	64.957
0.517201	17.6024	3.6904	64.9584	17.5974	3.69136	64.957
0.518078	17.6002	3.69082	64.9578	17.5974	3.69136	64.957
0.518955	17.5992	3.69101	64.9575	17.5974	3.69136	64.957
0.519832	17.5975	3.69134	64.957	17.5974	3.69136	64.957
0.52071	17.5959	3.69165	64.9565	17.5974	3.69136	64.957
0.521587	17.5949	3.69185	64.9562	17.5974	3.69136	64.957
0.522464	17.5928	3.69226	64.9556	17.5974	3.69136	64.957
0.523341	17.5919	3.69242	64.9553	17.5974	3.69136	64.957
0.524218	17.5899	3.6928	64.9547	17.5974	3.69136	64.957
0.525095	17.5886	3.69305	64.9543	17.5974	3.69136	64.957
0.525973	17.5873	3.69331	64.9538	17.5974	3.69136	64.957
0.52685	17.5854	3.69367	64.9532	17.5974	3.69136	64.957
0.527726	17.5843	3.69388	64.9529	17.5974	3.69136	64.957
0.528606	17.5827	3.69418	64.9523	17.5974	3.69136	64.957
0.52945	17.5757	3.69553	64.9502	17.5974	3.69136	64.957
0.530251	17.5747	3.69573	64.9499	17.5974	3.69136	64.957
0.53105	17.5719	3.69625	64.9489	17.5974	3.69136	64.957
0.531839	17.5714	3.69636	64.9487	17.5974	3.69136	64.957
0.532669	17.5735	3.69593	64.9492	17.5974	3.69136	64.957
0.533518	17.572	3.69622	64.9486	17.5974	3.69136	64.957
0.534365	17.5699	3.69663	64.9478	17.5974	3.69136	64.957
0.535214	17.5699	3.69662	64.9479	17.5974	3.69136	64.957
0.536068	17.568	3.69699	64.9472	17.5974	3.69136	64.957
0.536925	17.5681	3.69697	64.9473	17.5974	3.69136	64.957
0.537788	17.5663	3.6973	64.9466	17.5974	3.69136	64.957
0.53865	17.5649	3.69758	64.946	17.5974	3.69136	64.957
0.539512	17.5637	3.69779	64.9456	17.5974	3.69136	64.957
0.540374	17.5618	3.69816	64.9448	17.5974	3.69136	64.957
0.541236	17.561	3.6983	64.9446	17.5974	3.69136	64.957
0.542098	17.5589	3.6987	64.9437	17.5974	3.69136	64.957
0.54296	17.558	3.69886	64.9434	17.5974	3.69136	64.957
0.543822	17.5563	3.69918	64.9427	17.5974	3.69136	64.957
0.544684	17.5549	3.69946	64.9421	17.5974	3.69136	64.957
0.545546	17.5538	3.69966	64.9417	17.5974	3.69136	64.957
0.546408	17.5518	3.70004	64.9409	17.5974	3.69136	64.957
0.54727	17.5511	3.70017	64.9406	17.5974	3.69136	64.957
0.548132	17.549	3.70056	64.9397	17.5974	3.69136	64.957
0.548994	17.548	3.70074	64.9393	17.5974	3.69136	64.957
0.549857	17.5464	3.70104	64.9386	17.5974	3.69136	64.957
0.550719	17.5449	3.70133	64.9379	17.5974	3.69136	64.957
0.551581	17.5439	3.70151	64.9375	17.5974	3.69136	64.957
0.552443	17.5418	3.70189	64.9366	17.5974	3.69136	64.957
0.553305	17.5411	3.70203	64.9363	17.5974	3.69136	64.957
0.554167	17.5391	3.70241	64.9354	17.5974	3.69136	64.957
0.555029	17.538	3.7026	64.935	17.5974	3.69136	64.957
0.555891	17.5366	3.70288	64.9343	17.5974	3.69136	64.957
0.556753	17.5349	3.70318	64.9335	17.5974	3.69136	64.957
0.557615	17.534	3.70335	64.9332	17.5974	3.69136	64.957
0.558477	17.5319	3.70374	64.9322	17.5974	3.69136	64.957
0.559339	17.5312	3.70387	64.9318	17.5974	3.69136	64.957
0.560201	17.5292	3.70424	64.9309	17.5974	3.69136	64.957
0.561063	17.5281	3.70445	64.9304	17.5974	3.69136	64.957
0.561925	17.5267	3.7047	64.9298	17.5974	3.69136	64.957
0.562787	17.5249	3.70503	64.9289	17.5974	3.69136	64.957
0.563649	17.5241	3.70518	64.9285	17.5974	3.69136	64.957
0.564512	17.522	3.70556	64.9275	17.5974	3.69136	64.957
0.565373	17.5211	3.70573	64.9271	17.5974	3.69136	64.957
0.566238	17.5193	3.70607	64.9262	17.5974	3.69136	64.957
0.56706	17.5127	3.70728	64.9233	17.5974	3.69136	64.957
0.567851	17.5117	3.70747	64.9227	17.5974	3.69136	64.957
0.568638	17.509	3.70795	64.9214	17.5974	3.69136	64.957
0.569417	17.5087	3.70801	64.9211	17.5974	3.69136	64.957
0.570239	17.5102	3.70772	64.9215	17.5974	3.69136	64.957
0.571073	17.5094	3.70786	64.9212	17.5974	3.69136	64.957
0.571913	17.5079	3.70814	64.9204	17.5974	3.69136	64.957
0.572754	17.5082	3.70809	64.9207	17.5974	3.69136	64.957
0.573602	17.5064	3.70841	64.9198	17.5974	3.69136	64.957
0.574449	17.5057	3.70854	64.9194	17.5974	3.69136	64.957
0.575297	17.504	3.70885	64.9185	17.5974	3.69136	64.957
0.576144	17.5028	3.70907	64.9178	17.5974	3.69136	64.957
0.576992	17.5017	3.70927	64.9173	17.5974	3.69136	64.957
0.577839	17.4999	3.7096	64.9163	17.5974	3.69136	64.957
0.578687	17.4993	3.70972	64.9159	17.5974	3.69136	64.957
0.579534	17.4972	3.7101	64.9148	17.5974	3.69136	64.957
0.580381	17.4966	3.7102	64.9145	17.5974	3.69136	64.957
0.581229	17.4947	3.71055	64.9135	17.5974	3.69136	64.957
0.582076	17.4937	3.71073	64.9129	17.5974	3.69136	64.957
0.582924	17.4923	3.71097	64.9122	17.5974	3.69136	64.957
0.583771	17.4907	3.71126	64.9112	17.5974	3.69136	64.957
0.584619	17.4899	3.7114	64.9108	17.5974	3.69136	64.957
0.585466	17.4881	3.71173	64.9098	17.5974	3.69136	64.957
0.58631	17.4863	3.71205	64.9087	17.5974	3.69136	64.957
0.58715	17.4875	3.71185	64.9095	17.5974	3.69136	64.957
0.587999	17.4988	3.7098	64.9157	17.5974	3.69136	64.957
0.588845	17.5063	3.70844	64.9197	17.5974	3.69136	64.957
0.589693	17.5082	3.70809	64.9206	17.5974	3.69136	64.957
0.590496	17.5143	3.70698	64.924	17.5974	3.69136	64.957
0.591348	17.5268	3.70469	64.9298	17.5974	3.69136	64.957
0.59221	17.5323	3.70367	64.9324	17.5974	3.69136	64.957
0.593072	17.5397	3.70229	64.9357	17.5974	3.69136	64.957
0.593934	17.5471	3.70092	64.9389	17.5974	3.69136	64.957
0.594796	17.5539	3.69964	64.9418	17.5974	3.69136	64.957
0.595658	17.561	3.69831	64.9446	17.5974	3.69136	64.957
0.59652	17.5682	3.69695	64.9473	17.5974	3.69136	64.957
0.597371	17.5721	3.6962	64.9488	17.5974	3.69136	64.957
0.598188	17.5809	3.69455	64.9519	17.5974	3.69136	64.957
0.599065	17.5907	3.69265	64.955	17.5974	3.69136	64.957
0.599941	17.5979	3.69127	64.9572	17.5974	3.69136	64.957
0.600818	17.6054	3.68982	64.9593	17.5974	3.69136	64.957
0.601696	17.6128	3.68838	64.9613	17.5974	3.69136	64.957
0.602573	17.6203	3.68692	64.9632	17.5974	3.69136	64.957
0.60345	17.6277	3.68547	64.9649	17.5974	3.69137	64.957
0.604327	17.6354	3.68396	64.9665	17.5974	3.69136	64.957
0.605204	17.6387	3.68329	64.9671	17.5974	3.69137	64.957
0.606082	17.6317	3.68468	64.9657	17.5974	3.69136	64.957
0.606959	17.6318	3.68466	64.9657	17.5972	3.69141	64.9569
0.607836	17.6296	3.68509	64.9652	17.5974	3.69137	64.957
0.608713	17.6277	3.68546	64.9648	17.5974	3.69136	64.957
0.60959	17.6265	3.68569	64.9646	17.5974	3.69137	64.957
0.610468	17.6254	3.68591	64.9643	17.5974	3.69137	64.957
0.611345	17.6231	3.68636	64.9638	17.5974	3.69136	64.957
0.612222	17.6223	3.68651	64.9636	17.5974	3.69137	64.957
0.613099	17.6205	3.68687	64.9632	17.5974	3.69136	64.957
0.613976	17.6189	3.68718	64.9628	17.5974	3.69136	64.957
0.614853	17.6179	3.68739	64.9625	17.5974	3.69137	64.957
0.615731	17.6158	3.6878	64.962	17.5974	3.69136	64.957
0.616608	17.6149	3.68797	64.9618	17.5974	3.69137	64.957
0.617485	17.6129	3.68836	64.9613	17.5974	3.69136	64.957
0.618362	17.6117	3.6886	64.961	17.5971	3.69142	64.9569
0.619239	17.6102	3.68888	64.9606	17.5974	3.69136	64.957
0.620117	17.6084	3.68924	64.9601	17.5974	3.69136	64.957
0.620994	17.6075	3.68941	64.9598	17.5972	3.6914	64.9569
0.621871	17.6053	3.68983	64.9593	17.5973	3.69137	64.957
0.622748	17.6044	3.69002	64.959	17.5974	3.69136	64.957
0.623625	17.6026	3.69035	64.9585	17.5974	3.69137	64.957
0.624503	17.601	3.69066	64.958	17.5974	3.69136	64.957
0.62538	17.6	3.69087	64.9577	17.5974	3.69136	64.957
0.626257	17.5979	3.69127	64.9571	17.5974	3.69137	64.957
0.627134	17.597	3.69144	64.9569	17.5974	3.69137	64.957
0.628011	17.595	3.69182	64.9563	17.5974	3.69136	64.957
0.628888	17.5937	3.69207	64.9559	17.5973	3.69138	64.957
0.629766	17.5924	3.69233	64.9555	17.5972	3.69139	64.9569
0.630643	17.5905	3.6927	64.9548	17.5974	3.69136	64.957
0.63152	17.5896	3.69286	64.9546	17.5974	3.69136	64.957
0.632397	17.5875	3.69327	64.9539	17.5971	3.69142	64.9569
0.633274	17.5865	3.69347	64.9536	17.5974	3.69136	64.957
0.634152	17.5847	3.6938	64.953	17.5974	3.69136	64.957
0.635028	17.5834	3.69404	64.9526	17.5972	3.6914	64.9569
0.635901	17.5794	3.69482	64.9514	17.598	3.69126	64.9572
0.636709	17.5746	3.69575	64.9499	17.5923	3.69232	64.9549
0.637513	17.5736	3.69594	64.9495	17.5886	3.69302	64.9534
0.638303	17.5706	3.69651	64.9485	17.5891	3.69291	64.9536
0.639108	17.5736	3.69592	64.9493	17.5886	3.69302	64.9534
0.639957	17.5723	3.69617	64.9488	17.5909	3.69258	64.9544
0.640804	17.571	3.69641	64.9482	17.5879	3.69315	64.9531
0.641651	17.5696	3.69668	64.9477	17.5981	3.69123	64.9573
0.642504	17.5688	3.69682	64.9475	17.5921	3.69235	64.9548
0.643359	17.5683	3.69693	64.9473	17.5813	3.69439	64.9504
0.64422	17.5664	3.69728	64.9466	17.5816	3.69433	64.9505
0.645084	17.567	3.69718	64.9469	17.5836	3.69396	64.9514
0.645922	17.5525	3.69985	64.9401	17.595	3.69181	64.956
0.646723	17.5531	3.69974	64.9404	17.5976	3.69133	64.9571
0.647518	17.5502	3.70029	64.9392	17.591	3.69256	64.9543
0.648302	17.5463	3.701	64.9373	17.5866	3.69338	64.9526
0.649096	17.545	3.70125	64.9367	17.5862	3.69346	64.9524
0.649873	17.5437	3.70149	64.9362	17.5877	3.69319	64.9531
0.650695	17.5548	3.69947	64.9419	17.5986	3.69113	64.9575
0.651538	17.5517	3.70005	64.9405	17.5948	3.69186	64.9559
0.652381	17.5473	3.70085	64.9383	17.5908	3.6926	64.9543
0.653184	17.5426	3.70172	64.9361	17.585	3.69369	64.9519
0.654005	17.5408	3.70204	64.9352	17.5892	3.69291	64.9537
0.654808	17.5387	3.70242	64.9343	17.5965	3.69153	64.9566
0.655593	17.5343	3.70324	64.932	17.5905	3.69267	64.9542
0.656377	17.5339	3.70332	64.932	17.5942	3.69197	64.9556
0.657175	17.5365	3.70285	64.9334	17.5841	3.69386	64.9516
0.657993	17.5352	3.7031	64.9332	17.5891	3.69292	64.9535
0.658818	17.5423	3.70177	64.9363	17.5894	3.69287	64.9537
0.659636	17.5485	3.70062	64.939	17.5939	3.69202	64.9556
0.66049	17.5579	3.69887	64.9431	17.594	3.692	64.9556
0.661294	17.5537	3.69961	64.9404	17.5881	3.6931	64.9532
0.662068	17.5445	3.70132	64.9361	17.5874	3.69324	64.9528
0.662832	17.5474	3.70081	64.938	17.5898	3.69279	64.9539
0.663637	17.5494	3.70043	64.9389	17.591	3.69256	64.9544
0.664473	17.558	3.69887	64.9435	17.596	3.69162	64.9564
0.665339	17.5535	3.6997	64.9413	17.5838	3.69392	64.9514
0.666174	17.5524	3.69991	64.9409	17.5892	3.6929	64.9536
0.667037	17.5497	3.7004	64.9395	17.5855	3.6936	64.9522
0.667838	17.5423	3.70176	64.9361	17.5938	3.69201	64.955
0.668682	17.5458	3.70113	64.9378	17.5992	3.69102	64.9576
0.669502	17.5462	3.70107	64.9383	17.5914	3.69248	64.9545
0.670348	17.54	3.7022	64.935	17.5858	3.69354	64.9522
0.671155	17.5391	3.70238	64.935	17.5877	3.69317	64.953
0.672019	17.5459	3.70115	64.9385	17.5815	3.69435	64.9504
0.672843	17.5403	3.70212	64.9348	17.5956	3.69171	64.9563
0.673656	17.5595	3.69857	64.9437	17.5979	3.69127	64.9572
0.674475	17.5573	3.69895	64.9422	17.5923	3.69232	64.9548
0.675303	17.5694	3.69671	64.9476	17.5866	3.69339	64.9525
0.67608	17.5709	3.6964	64.9476	17.5852	3.69364	64.952
0.676918	17.5889	3.69299	64.9543	17.5927	3.69224	64.9551
0.677769	17.5833	3.69401	64.9513	17.5908	3.69259	64.9543
0.678548	17.592	3.69235	64.9543	17.5924	3.69229	64.9548
0.679392	17.6027	3.69031	64.9577	17.5946	3.69187	64.9553
0.680179	17.6026	3.6903	64.9571	17.5865	3.6934	64.9526
0.681015	17.6136	3.68821	64.9611	17.5809	3.69446	64.9502
0.681867	17.6073	3.68943	64.9594	17.5947	3.69188	64.9559
0.682729	17.608	3.6893	64.9596	17.5941	3.69198	64.9556
0.683576	17.6002	3.69078	64.9569	17.5901	3.69273	64.954
0.684394	17.5993	3.69096	64.9567	17.5885	3.69302	64.9533
0.685242	17.6027	3.69032	64.9581	17.5883	3.69307	64.9533
0.686078	17.5936	3.69203	64.9547	17.5902	3.69272	64.954
0.686878	17.5913	3.69248	64.954	17.5848	3.69372	64.9515
0.687699	17.5966	3.69149	64.9561	17.5923	3.6923	64.9546
0.688553	17.5961	3.6916	64.9561	17.5974	3.69136	64.957
0.689411	17.5984	3.69116	64.9572	17.5962	3.69158	64.9564
0.69029	17.5985	3.69115	64.9574	17.5663	3.69719	64.9442
0.69115	17.5849	3.6937	64.9519	17.5901	3.69274	64.954
0.691935	17.5839	3.69391	64.9517	17.5971	3.69142	64.9568
0.692793	17.5908	3.69262	64.9547	17.599	3.69105	64.9577
0.693624	17.5796	3.69472	64.95	17.5706	3.69638	64.9459
0.694439	17.5857	3.6936	64.9529	17.5951	3.6918	64.9561
0.695265	17.5749	3.69561	64.9483	17.5971	3.69143	64.9569
0.6961	17.5898	3.69284	64.955	17.5879	3.69312	64.9526
0.696981	17.578	3.69503	64.9498	17.5943	3.69193	64.9555
0.697767	17.5751	3.69559	64.9489	17.5893	3.69289	64.9537
0.698628	17.5784	3.69497	64.9503	17.5878	3.69317	64.9531
0.699438	17.5729	3.69603	64.9484	17.5856	3.69357	64.9522
0.700243	17.5725	3.69612	64.9488	17.5849	3.69371	64.9519
0.701002	17.562	3.69805	64.9438	17.5913	3.69251	64.9545
0.701776	17.5721	3.69623	64.9492	17.5928	3.69223	64.9551
0.702575	17.5726	3.69611	64.9489	17.5898	3.69279	64.9539
0.703422	17.5725	3.69612	64.9488	17.5868	3.69336	64.9527
0.704254	17.5669	3.69717	64.9462	17.58	3.69462	64.9499
0.705054	17.5559	3.69919	64.9411	17.5942	3.69196	64.9557
0.705821	17.5712	3.69638	64.9487	17.5951	3.69178	64.956
0.706679	17.5873	3.69329	64.9536	17.5932	3.69216	64.9552
0.707498	17.5818	3.6943	64.9509	17.5884	3.69305	64.9533
0.708286	17.5745	3.69568	64.948	17.5896	3.69282	64.9538
0.709128	17.5914	3.69253	64.9553	17.585	3.69369	64.9519
0.709957	17.5849	3.6937	64.9518	17.5837	3.69393	64.9514
0.71079	17.6007	3.69072	64.9577	17.5937	3.69206	64.9555
0.711644	17.5942	3.69194	64.9554	17.589	3.69294	64.9535
0.712483	17.5962	3.69158	64.9562	17.5898	3.69279	64.9539
0.713338	17.5923	3.69231	64.9549	17.5846	3.69377	64.9517
0.714142	17.5823	3.69419	64.9508	17.5922	3.69234	64.9549
0.714939	17.5823	3.69422	64.9513	17.59	3.69275	64.9538
0.715741	17.5789	3.69485	64.9496	17.5994	3.69096	64.9573
0.716551	17.5936	3.69207	64.9552	17.5916	3.69245	64.9547
0.717394	17.5971	3.69137	64.956	17.5869	3.69333	64.9526
0.718212	17.6111	3.68869	64.9605	17.5864	3.69343	64.9525
0.719069	17.6108	3.68871	64.9597	17.5913	3.69252	64.9545
0.719873	17.6162	3.68767	64.9613	17.5916	3.69244	64.9546
0.720692	17.6071	3.68942	64.9584	17.5906	3.69264	64.9542
0.721508	17.6159	3.68776	64.9616	17.5887	3.693	64.9534
0.722371	17.6135	3.68822	64.9609	17.5913	3.6925	64.9545
0.723179	17.6081	3.68923	64.9586	17.5886	3.693	64.9534
0.723976	17.6177	3.68736	64.9612	17.5891	3.69292	64.9536
0.724785	17.6157	3.68779	64.9612	17.595	3.69181	64.956
0.725638	17.6217	3.68664	64.9635	17.5933	3.69212	64.9553
0.726505	17.6249	3.68597	64.9634	17.5839	3.6939	64.9515
0.727312	17.6162	3.68766	64.9608	17.5883	3.69306	64.9532
0.728116	17.6184	3.68724	64.9618	17.586	3.6935	64.9523
0.728974	17.6384	3.68337	64.9673	17.5916	3.69245	64.9546
0.729847	17.6229	3.68638	64.9632	17.5921	3.69236	64.9549
0.7307	17.614	3.68813	64.9612	17.5887	3.69299	64.9533
0.731544	17.6202	3.68691	64.9625	17.5852	3.69365	64.952
0.732373	17.6225	3.68645	64.9627	17.5829	3.69408	64.951
0.733201	17.6335	3.6843	64.9655	17.5887	3.693	64.9534
0.734055	17.63	3.68498	64.9647	17.5914	3.69249	64.9544
0.73487	17.6195	3.68702	64.9618	17.595	3.69181	64.9561
0.735723	17.6322	3.68458	64.9659	17.5886	3.69302	64.9534
0.736551	17.6137	3.68814	64.96	17.588	3.69312	64.9531
0.737356	17.6179	3.68734	64.9614	17.5878	3.69316	64.953
0.738152	17.6115	3.68858	64.9597	17.5929	3.69222	64.9552
0.738959	17.6098	3.68889	64.9592	17.5983	3.6912	64.9574
0.739749	17.6076	3.68933	64.9586	17.5914	3.69248	64.9545
0.740581	17.6167	3.68762	64.9623	17.5863	3.69344	64.9524
0.74144	17.6063	3.68959	64.9584	17.5863	3.69345	64.9524
0.742258	17.6124	3.68845	64.9608	17.5943	3.69194	64.9555
0.743076	17.6013	3.69053	64.9566	17.6011	3.69065	64.9579
0.743858	17.618	3.68731	64.9617	17.589	3.69292	64.953
0.744709	17.6212	3.68674	64.9632	17.5864	3.69343	64.9525
0.745569	17.6142	3.68808	64.9612	17.5902	3.69272	64.954
0.746421	17.6221	3.68654	64.963	17.5881	3.6931	64.9531
0.747243	17.6165	3.68761	64.9611	17.5874	3.69324	64.9529
0.748048	17.61	3.68887	64.9595	17.5934	3.69211	64.9553
0.748885	17.624	3.68618	64.9637	17.5917	3.69243	64.9547
0.749729	17.6258	3.6858	64.9638	17.5871	3.6933	64.9527
0.750575	17.6166	3.6876	64.9616	17.5896	3.69282	64.9538
0.751411	17.6103	3.68883	64.9598	17.5868	3.69333	64.9522
0.752248	17.6115	3.6886	64.9603	17.5916	3.69243	64.9542
0.753087	17.6074	3.68939	64.9589	17.5918	3.69242	64.9548
0.7539	17.6032	3.69019	64.9576	17.5956	3.69166	64.9554
0.754694	17.5964	3.69147	64.9551	17.5858	3.69354	64.9523
0.755488	17.6026	3.69032	64.9576	17.5887	3.69299	64.9533
0.756321	17.603	3.69025	64.9578	17.5899	3.69276	64.9539
0.757172	17.6078	3.68935	64.9599	17.5848	3.69372	64.9518
0.758051	17.6071	3.68949	64.9597	17.5966	3.69152	64.9567
0.758925	17.6026	3.69035	64.9582	17.5988	3.69111	64.9576
0.759771	17.5971	3.69139	64.9561	17.5764	3.69526	64.9476
0.760591	17.5943	3.69193	64.9552	17.589	3.69293	64.9535
0.761422	17.5919	3.69237	64.9543	17.5976	3.69133	64.9571
0.762227	17.5882	3.69307	64.9529	17.5974	3.69137	64.9569
0.763059	17.597	3.69143	64.9568	17.576	3.69537	64.9481
0.763935	17.5947	3.69187	64.9559	17.6002	3.69084	64.9582
0.764777	17.586	3.6935	64.9524	17.5881	3.69309	64.953
0.765591	17.5894	3.69287	64.9541	17.5774	3.6951	64.9488
0.766464	17.5861	3.69352	64.9532	17.5864	3.69343	64.9524
0.767307	17.5871	3.6933	64.953	17.5954	3.69174	64.9561
0.768143	17.6008	3.69069	64.9576	17.592	3.69237	64.9547
0.768997	17.5991	3.69103	64.9573	17.5878	3.69316	64.953
0.769871	17.5953	3.69173	64.9558	17.5868	3.69335	64.9525
0.770673	17.5866	3.69338	64.9524	17.5854	3.6936	64.952
0.771487	17.5862	3.69346	64.9523	17.5986	3.6911	64.9568
0.772305	17.5833	3.69401	64.9514	17.5947	3.69183	64.9552
0.77309	17.5796	3.69471	64.9501	17.59	3.69275	64.954
0.773918	17.5974	3.69134	64.9565	17.5866	3.69339	64.9524
0.774778	17.6122	3.68849	64.9612	17.5822	3.69421	64.9506
0.775664	17.6157	3.6878	64.9619	17.5923	3.69232	64.9549
0.776461	17.607	3.68943	64.9581	17.5974	3.69137	64.957
0.777313	17.6262	3.68576	64.9647	17.5895	3.69284	64.9537
0.778123	17.6165	3.68759	64.9606	17.5894	3.69287	64.9537
0.778908	17.6142	3.68802	64.9597	17.5873	3.69325	64.9528
0.779697	17.6248	3.68601	64.9637	17.583	3.69407	64.9511
0.78054	17.6292	3.68514	64.9644	17.5976	3.69133	64.9571
0.781372	17.6291	3.68512	64.9638	17.5976	3.69132	64.9571
0.782165	17.6391	3.6832	64.9669	17.5922	3.69234	64.9548
0.783036	17.6429	3.68244	64.9674	17.5885	3.69303	64.9533
0.783882	17.6428	3.68247	64.9675	17.5913	3.6925	64.9545
0.784738	17.6322	3.68453	64.9647	17.5891	3.69291	64.9535
0.785511	17.6339	3.68419	64.9651	17.5904	3.69267	64.9541
0.786358	17.6474	3.68156	64.9683	17.5899	3.69277	64.9539
0.787225	17.6487	3.68131	64.9689	17.592	3.69238	64.9547
0.788102	17.6368	3.68365	64.9664	17.5902	3.69271	64.954
0.788951	17.6274	3.68549	64.9642	17.5853	3.69362	64.952
0.789805	17.6305	3.6849	64.9653	17.5891	3.69291	64.9535
0.790688	17.6288	3.68526	64.9651	17.5971	3.69143	64.957
0.791527	17.616	3.68771	64.9608	17.5931	3.69212	64.9543
0.792352	17.62	3.68695	64.9623	17.5909	3.69258	64.9544
0.793191	17.6219	3.68659	64.9632	17.5849	3.6937	64.9517
0.794012	17.6079	3.68926	64.9584	17.5883	3.69306	64.9533
0.794808	17.6121	3.68847	64.96	17.5973	3.69138	64.957
0.795641	17.6253	3.68593	64.9642	17.5889	3.69295	64.9534
0.796515	17.6267	3.68564	64.964	17.5864	3.69341	64.9524
0.797325	17.6129	3.68831	64.9601	17.5958	3.69167	64.9563
0.798151	17.6218	3.68659	64.963	17.5811	3.69441	64.9501
0.799002	17.633	3.68442	64.9658	17.5901	3.69273	64.954
0.799864	17.6224	3.68648	64.963	17.6005	3.69074	64.9575
0.800726	17.6192	3.68713	64.963	17.5973	3.6914	64.9571
0.801596	17.6117	3.68855	64.9602	17.5827	3.69411	64.9508
0.802408	17.6077	3.68932	64.9591	17.5954	3.69173	64.9562
0.803257	17.6108	3.68874	64.9603	17.5829	3.69408	64.9509
0.804078	17.6029	3.69026	64.9575	17.5944	3.69193	64.9557
0.804914	17.6076	3.68937	64.9593	17.5905	3.69265	64.9541
0.805733	17.5972	3.69133	64.9556	17.5914	3.69248	64.9546
0.806545	17.6142	3.68808	64.9612	17.5911	3.69255	64.9543
0.807401	17.6191	3.68713	64.9623	17.5862	3.69345	64.9522
0.808234	17.6199	3.68695	64.9623	17.5845	3.69378	64.9516
0.809077	17.626	3.68577	64.9637	17.5976	3.69134	64.9571
0.80989	17.6263	3.68568	64.9634	17.5894	3.69285	64.9536
0.810693	17.6306	3.68483	64.9643	17.5907	3.69262	64.9541
0.811543	17.6345	3.68411	64.9662	17.5931	3.69217	64.9551
0.812351	17.6081	3.68921	64.9582	17.581	3.69443	64.95
0.813167	17.6272	3.68557	64.9649	17.5886	3.693	64.9533
0.814034	17.618	3.68734	64.9619	17.5897	3.69281	64.9537
0.814896	17.6235	3.6863	64.964	17.5871	3.69328	64.9526
0.815774	17.6179	3.68737	64.9622	17.5876	3.69319	64.9528
0.816615	17.6137	3.68818	64.9608	17.5883	3.69307	64.9531
0.817454	17.6133	3.68825	64.9609	17.5855	3.69359	64.9519
0.818301	17.6096	3.68897	64.9596	17.587	3.6933	64.9525
0.81909	17.6012	3.69056	64.9566	17.5907	3.69261	64.9541
0.819897	17.6026	3.69031	64.9574	17.5924	3.6923	64.9548
0.820688	17.5977	3.69124	64.9559	17.5884	3.69304	64.9531
0.821529	17.613	3.68831	64.9607	17.591	3.69255	64.9543
0.822352	17.6157	3.68778	64.9613	17.5844	3.69379	64.9514
0.823185	17.6023	3.69036	64.9573	17.5936	3.69207	64.9554
0.823963	17.599	3.69097	64.9558	17.5933	3.69214	64.9552
0.824755	17.6149	3.68795	64.9615	17.5883	3.69305	64.9531
0.825634	17.6144	3.68805	64.9615	17.5916	3.69245	64.9545
0.826485	17.6129	3.68834	64.961	17.5809	3.69444	64.9499
0.827348	17.6083	3.68922	64.9595	17.5962	3.69159	64.9565
0.828175	17.6028	3.69027	64.9574	17.5992	3.69103	64.9578
0.828994	17.6043	3.69	64.9582	17.5818	3.69428	64.9502
0.829803	17.5966	3.69144	64.9553	17.5928	3.69223	64.9551
0.830633	17.6112	3.68868	64.9608	17.5979	3.69127	64.9572
0.831473	17.6155	3.68782	64.9611	17.5711	3.69627	64.9457
0.832325	17.6131	3.6883	64.9608	17.5949	3.69183	64.956
0.833167	17.6081	3.68928	64.9595	17.5985	3.69117	64.9574
0.834017	17.6203	3.6869	64.9628	17.5867	3.69336	64.9523
0.834872	17.6171	3.68751	64.9618	17.5838	3.6939	64.9512
0.835738	17.6133	3.68826	64.9611	17.6005	3.69079	64.9583
0.836536	17.6052	3.68976	64.9574	17.5807	3.69448	64.9497
0.837301	17.6155	3.68779	64.9605	17.5912	3.69251	64.9544
0.838133	17.617	3.68754	64.9621	17.5949	3.69183	64.9559
0.838957	17.5934	3.69206	64.9542	17.5878	3.69316	64.9528
0.839739	17.6044	3.68997	64.9582	17.5903	3.69268	64.9539
0.840606	17.6093	3.68907	64.9605	17.5885	3.69302	64.9531
0.841476	17.6029	3.69026	64.9579	17.5861	3.69348	64.9521
0.842293	17.6017	3.69048	64.9569	17.5924	3.69229	64.9548
0.843102	17.6171	3.68753	64.9622	17.5934	3.6921	64.9552
0.843983	17.6225	3.68646	64.9631	17.5922	3.69233	64.9547
0.844773	17.6199	3.68693	64.9617	17.588	3.69311	64.9529
0.845594	17.6237	3.68622	64.9633	17.5825	3.69414	64.9505
0.846459	17.6275	3.6855	64.9647	17.5984	3.69117	64.9574
0.847299	17.6199	3.68696	64.9622	17.5974	3.69136	64.957
0.848137	17.6262	3.68572	64.9635	17.5928	3.69221	64.955
0.848928	17.6199	3.68691	64.9614	17.5897	3.6928	64.9536
0.849744	17.6144	3.68804	64.9613	17.5871	3.69328	64.9524
0.850587	17.603	3.69022	64.9573	17.5867	3.69336	64.9522
0.851402	17.6192	3.68713	64.963	17.5926	3.69225	64.9549
0.852261	17.6142	3.68806	64.9604	17.5931	3.69216	64.9551
0.853069	17.6201	3.68689	64.962	17.5899	3.69277	64.9537
0.853859	17.6147	3.68795	64.9608	17.5905	3.69265	64.9539
0.854698	17.6242	3.68612	64.9635	17.5829	3.69405	64.9506
0.855548	17.6304	3.68491	64.9647	17.5927	3.69223	64.955
0.85635	17.628	3.68535	64.9637	17.5965	3.69153	64.9566
0.857163	17.6334	3.68428	64.9649	17.5923	3.69232	64.9547
0.857984	17.6308	3.68482	64.9645	17.5918	3.6924	64.9544
0.858803	17.6267	3.68563	64.9641	17.5916	3.69244	64.9543
0.859661	17.6275	3.68548	64.9644	17.5866	3.69335	64.952
0.860514	17.6203	3.68687	64.9623	17.5946	3.69188	64.9557
0.861329	17.6284	3.68529	64.9643	17.5938	3.69204	64.9553
0.862163	17.6263	3.6857	64.9637	17.5968	3.69147	64.9567
0.862992	17.6105	3.68879	64.9598	17.5909	3.69257	64.954
0.863839	17.614	3.68812	64.9611	17.5874	3.69321	64.9524
0.864702	17.6144	3.68806	64.9616	17.5879	3.69313	64.9526
0.865542	17.6045	3.68995	64.9582	17.5896	3.6928	64.9534
0.866392	17.6053	3.68981	64.9586	17.5973	3.69139	64.9569
0.867225	17.6076	3.68938	64.9595	17.5984	3.69117	64.9574
0.868059	17.6171	3.68751	64.9616	17.5862	3.69346	64.9525
0.868921	17.6146	3.688	64.9614	17.5841	3.69386	64.9519
0.869752	17.6079	3.68929	64.9591	17.592	3.69237	64.9549
0.870576	17.6245	3.68606	64.9636	17.5938	3.69203	64.9556
0.871418	17.6204	3.68683	64.962	17.5987	3.69111	64.9575
0.872212	17.6173	3.68744	64.961	17.5803	3.69459	64.9502
0.87304	17.6313	3.68476	64.9656	17.5856	3.69359	64.9524
0.873916	17.6302	3.68493	64.9646	17.5802	3.69459	64.9502
0.874744	17.6199	3.68699	64.9627	17.5876	3.69321	64.9532
0.875588	17.6178	3.68736	64.9616	17.5981	3.69123	64.9572
0.876436	17.6291	3.68519	64.965	17.5788	3.69487	64.9497
0.877277	17.6111	3.68865	64.9596	17.5874	3.69325	64.953
0.878088	17.6154	3.68785	64.9612	17.5844	3.6938	64.9519
0.878892	17.6036	3.69007	64.957	17.5897	3.69281	64.954
0.879672	17.6092	3.68902	64.9592	17.5861	3.69349	64.9525
0.880469	17.5999	3.69081	64.9561	17.5949	3.69183	64.956
0.881271	17.6081	3.68926	64.9594	17.5846	3.69378	64.9519
0.882084	17.6156	3.68777	64.9608	17.586	3.6935	64.9525
0.882931	17.6159	3.68775	64.9616	17.5848	3.69374	64.952
0.88376	17.5957	3.69165	64.9556	17.5916	3.69247	64.9547
0.884566	17.5978	3.69122	64.9559	17.5978	3.69129	64.9571
0.885389	17.5945	3.69189	64.9553	17.598	3.69124	64.9572
0.886202	17.5891	3.6929	64.9534	17.5902	3.69272	64.9541
0.887012	17.6003	3.69078	64.9573	17.5863	3.69345	64.9526
0.887877	17.6167	3.68759	64.9619	17.5754	3.69549	64.9483
0.888689	17.6162	3.68766	64.9611	17.5935	3.69211	64.9555
0.88955	17.6226	3.68647	64.9639	17.5929	3.69221	64.9552
0.890419	17.6153	3.68786	64.9612	17.595	3.69181	64.956
0.891229	17.621	3.68672	64.9621	17.5898	3.6928	64.954
0.892035	17.6204	3.68683	64.9618	17.5824	3.69418	64.9511
0.892816	17.6094	3.68896	64.9589	17.5946	3.69189	64.9559
0.893627	17.6113	3.68863	64.9599	17.5938	3.69205	64.9555
0.894435	17.6111	3.68866	64.96	17.5906	3.69264	64.9543
0.895294	17.6102	3.68887	64.9601	17.5882	3.69309	64.9533
0.896128	17.6092	3.68906	64.96	17.5888	3.69299	64.9536
0.897006	17.612	3.68853	64.9609	17.582	3.69426	64.9509
0.897851	17.6025	3.69034	64.9578	17.5987	3.69112	64.9575
0.898692	17.6027	3.69031	64.9579	17.5964	3.69154	64.9566
0.899522	17.5973	3.69134	64.9561	17.5874	3.69324	64.9531
0.900328	17.5888	3.69295	64.9529	17.6014	3.69062	64.9585
0.901122	17.5964	3.69153	64.9559	17.5696	3.69659	64.9459
0.901929	17.5846	3.69376	64.9516	17.5868	3.69337	64.9529
0.90274	17.5962	3.69159	64.9565	17.5996	3.69094	64.9579
0.903611	17.6	3.69084	64.9572	17.5871	3.69329	64.9528
0.904447	17.6168	3.6876	64.9622	17.588	3.69314	64.9534
0.905313	17.6106	3.68876	64.9597	17.5983	3.69118	64.9573
0.906099	17.6227	3.68641	64.963	17.5641	3.69762	64.9438
0.906971	17.6363	3.68379	64.9669	17.5867	3.69339	64.9529
0.907824	17.6171	3.68747	64.9609	17.5982	3.69121	64.9573
0.908616	17.6226	3.68641	64.9624	17.5969	3.69147	64.9568
0.909404	17.626	3.68572	64.963	17.5937	3.69206	64.9555
0.91017	17.6138	3.68809	64.9596	17.5855	3.69359	64.9523
0.910972	17.6299	3.68502	64.965	17.5817	3.6943	64.9507
0.911825	17.6329	3.68442	64.9657	17.5886	3.69302	64.9536
0.912701	17.6183	3.6873	64.9626	17.5945	3.69192	64.9558
0.913578	17.6144	3.68806	64.9617	17.587	3.69331	64.9528
0.914457	17.6163	3.68769	64.9621	17.5888	3.69298	64.9535
0.915318	17.6078	3.68933	64.9596	17.5827	3.69414	64.9512
0.916174	17.6065	3.68958	64.9588	17.5963	3.69157	64.9566
0.916989	17.6134	3.6882	64.9603	17.5907	3.69261	64.9543
0.91778	17.6072	3.68944	64.9591	17.5952	3.69178	64.9562
0.918645	17.6077	3.68934	64.9594	17.5915	3.69247	64.9546
0.919455	17.6001	3.6908	64.9567	17.5885	3.69304	64.9534
0.920308	17.6065	3.68958	64.9592	17.5795	3.69473	64.9499
0.921143	17.6064	3.6896	64.9592	17.5964	3.69156	64.9566
0.922	17.6198	3.687	64.9628	17.5901	3.69273	64.954
0.922869	17.6195	3.68705	64.9626	17.591	3.69257	64.9545
0.923725	17.6122	3.68848	64.9609	17.5914	3.69249	64.9546
0.924581	17.6114	3.68865	64.9606	17.5874	3.69324	64.953
0.925439	17.6061	3.68964	64.9588	17.5849	3.69372	64.952
0.926249	17.5972	3.69136	64.9558	17.5968	3.69148	64.9568
0.927083	17.6028	3.69028	64.9578	17.5925	3.69229	64.955
0.927904	17.6011	3.69063	64.9576	17.5893	3.69289	64.9538
0.928752	17.5942	3.69194	64.9551	17.589	3.69295	64.9536
0.929588	17.6025	3.69035	64.9578	17.5848	3.69373	64.952
0.930386	17.5825	3.69415	64.951	17.5932	3.69214	64.9553
0.931206	17.5878	3.69316	64.9532	17.5973	3.69138	64.957
0.932017	17.6032	3.6902	64.958	17.5924	3.6923	64.955
0.932848	17.6075	3.68935	64.9589	17.5884	3.69306	64.9534
0.93368	17.6164	3.68766	64.9616	17.5857	3.69357	64.9523
0.93452	17.6286	3.68528	64.9648	17.5837	3.69395	64.9515
0.935397	17.6277	3.68546	64.9648	17.5928	3.69223	64.9552
0.936277	17.623	3.68638	64.9637	17.5903	3.6927	64.9542
0.937109	17.6175	3.68742	64.9613	17.5912	3.69253	64.9544
0.937928	17.6254	3.68588	64.9636	17.5791	3.6948	64.9497
0.938738	17.6078	3.68929	64.9587	17.5922	3.69235	64.9549
0.93955	17.6125	3.6884	64.9605	17.5843	3.69382	64.9518
0.940368	17.6058	3.68968	64.9583	17.5976	3.69132	64.9571
0.941181	17.6078	3.68931	64.9591	17.5951	3.69179	64.956
0.942024	17.612	3.68852	64.9607	17.5788	3.69487	64.9496
0.942882	17.6108	3.68874	64.9603	17.5976	3.69132	64.9571
0.943746	17.6099	3.68895	64.9604	17.5826	3.69415	64.9511
0.944577	17.5953	3.69171	64.9551	17.5898	3.69279	64.954
0.945385	17.6083	3.6892	64.959	17.592	3.69237	64.9548
0.94617	17.6041	3.69002	64.9577	17.5727	3.69601	64.9472
0.947005	17.6093	3.68905	64.9601	17.5772	3.69516	64.9489
0.947864	17.6145	3.68802	64.9611	17.5797	3.69469	64.95
0.948693	17.6133	3.68824	64.9605	17.5772	3.69517	64.9489
0.949494	17.5978	3.69122	64.9557	17.5807	3.6945	64.9504
0.95031	17.6153	3.68788	64.9615	17.5857	3.69356	64.9523
0.951166	17.6231	3.68634	64.9634	17.5823	3.69421	64.951
0.952016	17.6106	3.68877	64.9598	17.5752	3.69553	64.9481
0.952813	17.602	3.69041	64.957	17.5731	3.69593	64.9474
0.953616	17.6154	3.68782	64.9608	17.5826	3.69414	64.9511
0.954381	17.6044	3.68993	64.9575	17.5774	3.69512	64.949
0.955191	17.616	3.68774	64.9616	17.5865	3.69342	64.9527
0.955998	17.6058	3.68967	64.9578	17.5802	3.6946	64.9501
0.956772	17.6234	3.68625	64.9628	17.5801	3.69461	64.9501
0.957557	17.6041	3.68999	64.9572	17.5781	3.69499	64.9493
0.958322	17.6046	3.68991	64.9578	17.5772	3.69517	64.9489
0.959104	17.6015	3.6905	64.9567	17.5801	3.69462	64.9501
0.959907	17.6173	3.68747	64.9618	17.5818	3.6943	64.9508
0.960715	17.6022	3.69037	64.9569	17.5863	3.69344	64.9526
0.961512	17.6106	3.68876	64.9599	17.5741	3.69575	64.9477
0.962308	17.6019	3.69042	64.9566	17.578	3.69501	64.9493
0.963066	17.6079	3.68926	64.9586	17.5767	3.69525	64.9488
0.963862	17.6106	3.68874	64.9594	17.5854	3.69362	64.9522
0.964599	17.6091	3.68902	64.9586	17.5789	3.69484	64.9496
0.965385	17.6113	3.68862	64.9597	17.5801	3.69462	64.9501
0.966205	17.5972	3.69135	64.9556	17.578	3.69501	64.9493
0.966957	17.587	3.69327	64.952	17.577	3.69519	64.9488
0.967723	17.5986	3.69108	64.9562	17.5851	3.69369	64.9522
0.968525	17.589	3.69291	64.9529	17.5991	3.69105	64.9576
0.969286	17.5941	3.69193	64.9547	17.5937	3.69205	64.9555
0.970101	17.6139	3.68812	64.9606	17.5781	3.69498	64.9493
0.970883	17.6006	3.69068	64.9563	17.5636	3.69771	64.9435
0.971652	17.6003	3.69074	64.9563	17.5554	3.69926	64.9403
0.972418	17.6073	3.68939	64.9585	17.5948	3.69185	64.9561
0.973242	17.621	3.68675	64.9626	17.5974	3.69136	64.957
0.974047	17.5982	3.69116	64.956	17.5867	3.69337	64.9527
0.974891	17.6079	3.68932	64.9595	17.5724	3.69606	64.947
0.975686	17.6049	3.68984	64.9576	17.5635	3.69773	64.9434
0.976453	17.6032	3.69017	64.9573	17.5627	3.69789	64.9433
0.977281	17.611	3.68872	64.9604	17.5991	3.69104	64.9576
0.978089	17.5947	3.69179	64.9543	17.5852	3.69366	64.9521
0.97878	17.6046	3.6899	64.9574	17.5949	3.69183	64.956
0.979601	17.616	3.68771	64.9611	17.5913	3.69252	64.9545
0.980388	17.6024	3.69034	64.9573	17.5925	3.69228	64.955
0.981188	17.6038	3.69004	64.9571	17.5858	3.69355	64.9524
0.981926	17.6111	3.68865	64.9595	17.5868	3.69336	64.9527
0.982683	17.5965	3.69144	64.9549	17.5843	3.69382	64.9517
0.983468	17.6239	3.68621	64.964	17.5872	3.69329	64.953
0.984344	17.6099	3.68888	64.9592	17.5665	3.69717	64.9446
0.985086	17.6002	3.69075	64.9563	17.5754	3.69549	64.9482
0.985884	17.6032	3.69018	64.9574	17.5722	3.6961	64.947
0.986683	17.6034	3.69015	64.9575	17.5609	3.69823	64.9424
0.987434	17.6022	3.69035	64.9567	17.5864	3.69343	64.9527
0.988257	17.6271	3.68557	64.9645	17.5816	3.69433	64.9507
0.989085	17.6096	3.68896	64.9595	17.5793	3.69476	64.9498
0.989901	17.6041	3.68999	64.9574	17.5766	3.69528	64.9487
0.990658	17.6179	3.68733	64.9614	17.5744	3.69569	64.9478
0.991478	17.6143	3.68803	64.9606	17.5779	3.69503	64.9492
0.992258	17.5977	3.69124	64.9557	17.5825	3.69417	64.9511

## Sheet: Table 2
Increases in solar irradiance (Ei), constant operating temperature of 25 °C
Time (s)	Ei (W/m2)	Voltage MPP P&O (V)	Current MPP P&O (A)	Output Power P&O (W)	Voltage MPP Fuzzy (V)	Current MPP Fuzzy (A)	Output Power Fuzzy (W)
0.000303625	200	1.65842	0.799996	1.3267	2.43078	0.799991	1.94455
0.00119385	200	6.12571	0.7999	4.89984	6.19114	0.799895	4.95213
0.00195734	200	9.49955	0.799106	7.59	9.66439	0.799015	7.72079
0.0027292	200	12.5479	0.793824	9.96052	12.7103	0.793035	10.0792
0.00334528	200	14.7	0.771438	11.3318	14.8488	0.768584	11.4045
0.00396306	200	16.5539	0.705552	11.6867	16.6771	0.69655	11.6214
0.00464256	200	17.9592	0.54387	9.76104	18.0215	0.536419	9.67094
0.00542495	200	17.8059	0.568854	10.1206	17.2553	0.638401	10.9995
0.00618983	200	17.0119	0.670234	11.4089	16.3717	0.717544	11.7547
0.00700411	200	17.4484	0.620294	10.8186	17.1188	0.656701	11.2378
0.00775227	200	17.7429	0.582158	10.331	17.1596	0.653074	11.2038
0.00856385	200	17.3115	0.637812	11.0416	16.247	0.724046	11.7695
0.00945832	200	17.3432	0.63386	10.9919	16.7489	0.688828	11.5333
0.0102972	200	17.5672	0.606836	10.6613	16.8729	0.679912	11.4713
0.0111271	200	17.3733	0.630645	10.9561	16.3779	0.71562	11.7225
0.0119733	200	17.3444	0.634089	10.9977	16.7652	0.688592	11.5436
0.0128382	200	17.4635	0.619954	10.8267	16.7877	0.686922	11.5314
0.0136155	200	17.3903	0.62873	10.9336	16.4812	0.708872	11.6838
0.0144986	200	17.3474	0.633781	10.9945	16.7029	0.693389	11.5812
0.0153314	200	17.403	0.627275	10.9164	16.7718	0.688326	11.5445
0.0161856	200	17.3757	0.63047	10.9548	16.5507	0.704222	11.6556
0.0170817	200	17.3432	0.634261	11.0001	16.6712	0.695741	11.5986
0.0179735	200	17.3681	0.631376	10.9658	16.7225	0.692044	11.5727
0.0188666	200	17.3489	0.63359	10.9921	16.5808	0.702179	11.6429
0.0197589	200	17.331	0.635649	11.0164	16.6825	0.69499	11.5941
0.0206528	200	17.339	0.634732	11.0056	16.6906	0.694399	11.5899
0.021519	200	17.3233	0.636515	11.0265	16.6074	0.700331	11.6307
0.0222975	200	17.3097	0.638041	11.0443	16.6661	0.696183	11.6026
0.0231019	200	17.3122	0.637768	11.0411	16.6838	0.694904	11.5936
0.0239284	200	17.3042	0.638656	11.0514	16.6256	0.699057	11.6223
0.0247775	200	17.2939	0.639801	11.0646	16.6605	0.696585	11.6054
0.0256558	200	17.2908	0.640152	11.0687	16.6757	0.695496	11.5978
0.026533	200	17.2823	0.641078	11.0793	16.6349	0.698404	11.6179
0.0273869	200	17.273	0.642098	11.091	16.6534	0.697096	11.609
0.0282389	200	17.267	0.642756	11.0984	16.6709	0.695844	11.6003
0.0290852	200	17.2602	0.64349	11.1067	16.6452	0.697675	11.6129
0.0298888	200	17.2496	0.644635	11.1196	16.6527	0.697148	11.6093
0.0306359	200	17.2444	0.645191	11.1259	16.6639	0.696348	11.6038
0.0314179	200	17.2402	0.645636	11.1309	16.6503	0.697316	11.6105
0.0323049	200	17.2337	0.64633	11.1386	16.6542	0.697036	11.6086
0.0331965	200	17.2261	0.647137	11.1476	16.6634	0.696382	11.6041
0.0340897	200	17.219	0.647887	11.1559	16.652	0.697192	11.6097
0.0349823	200	17.2111	0.64871	11.165	16.6565	0.696879	11.6075
0.0358755	200	17.2037	0.649484	11.1735	16.6605	0.696589	11.6055
0.0367673	200	17.1964	0.650239	11.1818	16.6532	0.697107	11.6091
0.0376565	200	17.1885	0.651062	11.1907	16.6574	0.696809	11.607
0.0384751	200	17.1816	0.651763	11.1983	16.6586	0.696723	11.6064
0.0393368	200	17.1744	0.652499	11.2063	16.6545	0.697017	11.6085
0.0402123	200	17.1676	0.653192	11.2137	16.6565	0.696874	11.6075
0.0410347	200	17.157	0.654261	11.2251	16.6571	0.696835	11.6072
0.0418497	200	17.1531	0.654657	11.2294	16.6534	0.697094	11.609
0.0426833	200	17.1455	0.655413	11.2374	16.6563	0.696885	11.6075
0.0435269	200	17.1381	0.656158	11.2452	16.6559	0.696918	11.6078
0.0443465	200	17.1321	0.656749	11.2515	16.6532	0.697109	11.6091
0.0451698	200	17.123	0.65765	11.2609	16.6548	0.696997	11.6084
0.0459733	200	17.1186	0.658078	11.2654	16.6543	0.697009	11.6082
0.0468286	200	17.1114	0.658786	11.2727	16.6369	0.698284	11.6173
0.0476528	200	17.1036	0.659538	11.2805	16.4578	0.710084	11.6864
0.0484811	200	17.0978	0.660103	11.2863	16.4677	0.709464	11.6831
0.0493292	200	17.0904	0.660821	11.2937	16.5921	0.701411	11.638
0.0501482	200	17.0834	0.661489	11.3005	16.488	0.70818	11.6764
0.0509686	200	17.076	0.662195	11.3076	16.4696	0.709371	11.683
0.0518018	200	17.0709	0.662677	11.3125	16.5663	0.703126	11.6483
0.0526267	200	17.0623	0.663493	11.3207	16.5029	0.707239	11.6714
0.0534077	200	17.0573	0.663966	11.3255	16.4771	0.708904	11.6807
0.0542187	200	17.0478	0.664851	11.3342	16.5442	0.704585	11.6568
0.0549918	200	17.0448	0.665134	11.3371	16.5183	0.706252	11.6661
0.0557916	200	17.0449	0.665125	11.337	16.4846	0.708427	11.6782
0.0566372	200	17.036	0.665956	11.3452	16.5287	0.705594	11.6625
0.0574742	200	17.0252	0.666954	11.355	16.5229	0.705963	11.6645
0.0582596	200	17.0267	0.666812	11.3536	16.4943	0.70781	11.6748
0.059051	200	17.0235	0.667104	11.3564	16.5206	0.70612	11.6655
0.0598603	200	17.0087	0.66846	11.3696	16.5218	0.706038	11.665
0.060646	200	17.0053	0.66877	11.3726	16.4983	0.707555	11.6734
0.0614336	200	17.0086	0.66847	11.3697	16.5073	0.706973	11.6702
0.0621975	200	16.9994	0.669303	11.3777	16.5216	0.706051	11.6651
0.062989	200	16.9904	0.670111	11.3854	16.5085	0.706899	11.6698
0.0638376	200	16.9888	0.670259	11.3869	16.5099	0.70681	11.6694
0.064684	200	16.9879	0.670338	11.3876	16.5223	0.706005	11.6649
0.0655312	200	16.9786	0.671162	11.3954	16.5114	0.706711	11.6688
0.0663789	200	16.9695	0.67197	11.403	16.5118	0.706688	11.6687
0.0672116	200	16.9662	0.672263	11.4058	16.5199	0.706164	11.6657
0.0680449	200	16.9585	0.672942	11.4121	16.5121	0.706667	11.6685
0.0688676	200	16.9502	0.673674	11.4189	16.5131	0.706605	11.6682
0.0696753	200	16.9461	0.674027	11.4221	16.5182	0.706276	11.6664
0.0704949	200	16.9369	0.674829	11.4295	16.5127	0.706628	11.6683
0.0713693	200	16.9281	0.675585	11.4363	16.5139	0.706555	11.6679
0.0722593	200	16.9222	0.676089	11.4409	16.517	0.706352	11.6668
0.0731523	200	16.9146	0.676737	11.4467	16.5132	0.706596	11.6682
0.0740451	200	16.9068	0.677405	11.4527	16.5143	0.706527	11.6678
0.074938	200	16.9002	0.677961	11.4577	16.5162	0.706403	11.6671
0.0758309	200	16.8926	0.678599	11.4633	16.5136	0.706571	11.668
0.0767237	200	16.8851	0.679225	11.4688	16.5145	0.706511	11.6677
0.0776166	200	16.8783	0.679792	11.4737	16.5157	0.706438	11.6673
0.0785096	200	16.8709	0.680409	11.4791	16.5139	0.706552	11.6679
0.0794016	200	16.8635	0.681013	11.4843	16.5147	0.706501	11.6676
0.0802972	200	16.8568	0.681569	11.489	16.5152	0.706466	11.6674
0.0811621	200	16.8475	0.682323	11.4954	16.5143	0.706529	11.6678
0.0819889	200	16.8405	0.682891	11.5002	16.5111	0.70673	11.6689
0.0827992	200	16.8346	0.683368	11.5042	16.5124	0.706649	11.6684
0.0836631	200	16.8286	0.683853	11.5082	16.5129	0.706618	11.6683
0.0845363	200	16.8222	0.68436	11.5125	16.5132	0.706594	11.6681
0.0854319	200	16.8153	0.684911	11.517	16.5138	0.706555	11.6679
0.0863116	200	16.8067	0.685593	11.5226	16.513	0.706608	11.6682
0.0871458	200	16.7994	0.68617	11.5272	16.513	0.706612	11.6682
0.0879368	200	16.7914	0.686795	11.5323	16.5136	0.706572	11.668
0.0887393	200	16.7866	0.687176	11.5353	16.5148	0.706494	11.6676
0.0895403	200	16.7796	0.687718	11.5396	16.5131	0.706601	11.6682
0.0903492	200	16.7721	0.688293	11.5441	16.5129	0.706612	11.6682
0.091125	200	16.7676	0.688643	11.5469	16.5124	0.706647	11.6684
0.0919927	200	16.7626	0.689028	11.5499	16.5133	0.70659	11.6681
0.0928847	200	16.7555	0.689572	11.5541	16.5139	0.706552	11.668
0.0937803	200	16.7483	0.690119	11.5583	16.5109	0.706726	11.6686
0.094646	200	16.7407	0.690693	11.5627	16.5068	0.707049	11.6712
0.0955333	200	16.7336	0.691233	11.5668	16.3262	0.717877	11.7201
0.0963238	200	16.7245	0.691915	11.5719	16.3241	0.718014	11.7208
0.0971072	200	16.7192	0.69231	11.5748	16.4502	0.710615	11.6899
0.0979093	200	16.7133	0.692746	11.578	16.3407	0.717074	11.7174
0.0987375	200	16.7077	0.693158	11.5811	16.3328	0.717533	11.7193
0.0995676	200	16.7005	0.693688	11.5849	16.4287	0.711919	11.696
0.100395	200	16.6948	0.694107	11.588	16.3429	0.716953	11.7171
0.101208	200	16.6891	0.694523	11.591	16.3525	0.716407	11.715
0.102075	200	16.6818	0.695056	11.5948	16.4122	0.712904	11.7003
0.102893	200	16.6741	0.695612	11.5987	16.3482	0.716658	11.7161
0.103732	200	16.6688	0.695994	11.6014	16.3653	0.715668	11.7121
0.104548	200	16.6597	0.696643	11.6059	16.3969	0.713814	11.7043
0.105287	200	16.6536	0.697078	11.6089	16.3526	0.716406	11.7151
0.106082	200	16.6488	0.697417	11.6112	16.3687	0.715473	11.7113
0.10688	200	16.6433	0.697813	11.6139	16.3881	0.714329	11.7065
0.107706	200	16.6359	0.698327	11.6173	16.3564	0.716184	11.7142
0.108525	200	16.6316	0.698634	11.6194	16.3685	0.715485	11.7114
0.10941	200	16.6248	0.699105	11.6225	16.384	0.714576	11.7076
0.110254	200	16.6166	0.699675	11.6262	16.3598	0.715992	11.7134
0.111072	200	16.6103	0.700113	11.6291	16.3682	0.715502	11.7115
0.111897	200	16.6044	0.700523	11.6317	16.3797	0.714826	11.7086
0.112745	200	16.5972	0.701015	11.6349	16.3649	0.715691	11.7122
0.113547	200	16.5892	0.701556	11.6383	16.3702	0.715383	11.711
0.11437	200	16.5871	0.701702	11.6392	16.3754	0.715076	11.7097
0.115219	200	16.5873	0.701692	11.6391	16.3667	0.71559	11.7118
0.116047	200	16.5749	0.702527	11.6443	16.3699	0.7154	11.711
0.116854	200	16.5692	0.702913	11.6467	16.376	0.715046	11.7096
0.117719	200	16.5668	0.703071	11.6476	16.3668	0.71558	11.7118
0.11853	200	16.5544	0.703896	11.6526	16.37	0.715398	11.711
0.119296	200	16.5467	0.704409	11.6556	16.374	0.715165	11.7101
0.120041	200	16.5491	0.70425	11.6547	16.3669	0.715577	11.7118
0.120818	200	16.5456	0.70448	11.656	16.3679	0.715519	11.7115
0.121552	200	16.5315	0.705408	11.6614	16.371	0.715339	11.7108
0.122338	200	16.5301	0.705496	11.6619	16.3678	0.715526	11.7115
0.123117	200	16.5294	0.705546	11.6622	16.3699	0.715402	11.7111
0.123869	200	16.525	0.705831	11.6638	16.3727	0.715237	11.7104
0.124612	200	16.5142	0.706533	11.6678	16.3684	0.715489	11.7114
0.125394	200	16.5139	0.706552	11.6679	16.3669	0.715577	11.7118
0.126245	200	16.5098	0.706814	11.6694	16.373	0.715219	11.7103
0.12709	200	16.5	0.707444	11.6728	16.3723	0.715262	11.7105
0.127939	200	16.4947	0.707785	11.6747	16.3716	0.715301	11.7106
0.128776	200	16.4897	0.708099	11.6763	16.3732	0.715207	11.7102
0.129608	200	16.4812	0.708638	11.6792	16.372	0.71528	11.7106
0.130435	200	16.4756	0.708993	11.6811	16.3721	0.715271	11.7105
0.131248	200	16.4709	0.709287	11.6826	16.3729	0.715225	11.7103
0.132053	200	16.4619	0.709847	11.6854	16.3719	0.715284	11.7106
0.132909	200	16.4543	0.710324	11.6879	16.3724	0.715254	11.7104
0.133797	200	16.4486	0.710674	11.6896	16.3727	0.715241	11.7104
0.13469	200	16.4405	0.711175	11.692	16.372	0.715279	11.7105
0.135583	200	16.4342	0.711556	11.6939	16.3726	0.715246	11.7104
0.136476	200	16.4275	0.711969	11.6958	16.3724	0.715254	11.7104
0.137368	200	16.4199	0.712429	11.698	16.3722	0.715271	11.7105
0.138261	200	16.4136	0.712807	11.6997	16.3726	0.715246	11.7104
0.139154	200	16.4066	0.713229	11.7017	16.3723	0.71526	11.7105
0.140047	200	16.3995	0.713655	11.7036	16.3723	0.715263	11.7105
0.14094	200	16.3931	0.714034	11.7052	16.3725	0.715249	11.7104
0.141833	200	16.386	0.714455	11.7071	16.3723	0.715263	11.7105
0.142726	200	16.3792	0.714859	11.7088	16.3724	0.715259	11.7105
0.143618	200	16.3726	0.715243	11.7104	16.3725	0.715252	11.7104
0.144511	200	16.3655	0.715657	11.7121	16.3723	0.715263	11.7105
0.145404	200	16.3588	0.716047	11.7137	16.3724	0.715256	11.7105
0.146297	200	16.3521	0.716434	11.7152	16.3724	0.715256	11.7104
0.14719	200	16.3452	0.716836	11.7168	16.3723	0.715261	11.7105
0.148083	200	16.3385	0.717217	11.7183	16.3724	0.715255	11.7104
0.148975	200	16.3317	0.717604	11.7197	16.3724	0.715258	11.7105
0.149868	200	16.3249	0.717995	11.7211	16.3723	0.71526	11.7105
0.150761	200	16.3182	0.718371	11.7225	16.3724	0.715255	11.7104
0.151654	200	16.3114	0.718754	11.7239	16.3724	0.715258	11.7105
0.152547	200	16.3046	0.719134	11.7252	16.3724	0.715258	11.7105
0.15344	200	16.2979	0.719506	11.7265	16.3724	0.715256	11.7105
0.154333	200	16.2911	0.719884	11.7277	16.3724	0.715259	11.7105
0.155225	200	16.2844	0.720256	11.7289	16.3724	0.715258	11.7105
0.156118	200	16.2777	0.720624	11.7301	16.3724	0.715257	11.7105
0.157011	200	16.2709	0.720995	11.7312	16.3724	0.715258	11.7105
0.157904	200	16.2642	0.72136	11.7323	16.3724	0.715257	11.7105
0.158797	200	16.2575	0.721723	11.7334	16.3724	0.715257	11.7105
0.159689	200	16.2507	0.722089	11.7345	16.3724	0.715258	11.7105
0.160583	200	16.2441	0.722445	11.7355	16.3724	0.715258	11.7105
0.161459	200	16.2362	0.722868	11.7366	16.3723	0.71526	11.7105
0.162263	200	16.2296	0.723219	11.7375	16.3715	0.715311	11.7107
0.163043	200	16.2232	0.723555	11.7384	16.3708	0.715347	11.7108
0.163868	200	16.2186	0.723802	11.739	16.3706	0.715363	11.7109
0.164683	200	16.2115	0.724175	11.7399	16.3713	0.715322	11.7107
0.165542	200	16.2065	0.724433	11.7405	16.3712	0.715324	11.7107
0.166357	200	16.1979	0.724883	11.7416	16.3708	0.715349	11.7108
0.167169	200	16.1942	0.725076	11.742	16.37	0.715396	11.711
0.168015	200	16.1871	0.725442	11.7428	16.3723	0.715264	11.7105
0.168867	200	16.1818	0.725713	11.7433	16.3723	0.715264	11.7105
0.169728	200	16.1753	0.726046	11.744	16.3717	0.715299	11.7106
0.170543	200	16.1663	0.726505	11.7449	16.3714	0.715314	11.7107
0.171368	200	16.1635	0.726645	11.7451	16.3707	0.715353	11.7108
0.172204	200	16.1557	0.727041	11.7458	16.3717	0.715296	11.7106
0.173071	200	16.1506	0.727299	11.7463	16.3706	0.715363	11.7109
0.173894	200	16.143	0.727678	11.7469	16.3725	0.715249	11.7104
0.174736	200	16.1377	0.727941	11.7473	16.3724	0.715254	11.7104
0.175596	200	16.1319	0.728233	11.7477	16.3682	0.715498	11.7114
0.176444	200	16.1247	0.728587	11.7482	16.3709	0.715344	11.7108
0.177254	200	16.1185	0.728894	11.7486	16.3716	0.715302	11.7106
0.178017	200	16.1114	0.72924	11.7491	16.3719	0.715286	11.7106
0.178809	200	16.1072	0.729446	11.7493	16.3715	0.715306	11.7107
0.179637	200	16.1009	0.72975	11.7497	16.3716	0.715302	11.7106
0.18045	200	16.0978	0.729904	11.7498	16.371	0.715337	11.7108
0.181264	200	16.0972	0.729931	11.7498	16.3723	0.71526	11.7105
0.182078	200	16.0857	0.730484	11.7504	16.3704	0.715376	11.7109
0.182922	200	16.081	0.730714	11.7506	16.3712	0.715327	11.7107
0.183755	200	16.0777	0.730867	11.7507	16.3706	0.715364	11.7109
0.184548	200	16.0696	0.731255	11.751	16.3704	0.715372	11.7109
0.185382	200	16.0711	0.731184	11.7509	16.3712	0.715323	11.7107
0.18616	200	16.0629	0.731574	11.7512	16.3708	0.715352	11.7108
0.186968	200	16.0533	0.732026	11.7514	16.3714	0.715315	11.7107
0.187795	200	16.0546	0.731965	11.7514	16.3706	0.71536	11.7109
0.188625	200	16.053	0.73204	11.7514	16.371	0.71534	11.7108
0.189422	200	16.038	0.73274	11.7517	16.3703	0.715376	11.7109
0.190207	200	16.0349	0.732882	11.7517	16.3702	0.715386	11.711
0.190995	200	16.0397	0.732662	11.7517	16.3724	0.715259	11.7105
0.191765	200	16.0289	0.73316	11.7517	16.3709	0.715341	11.7108
0.192524	200	16.0177	0.733678	11.7518	16.3694	0.715431	11.7112
0.193267	200	16.0201	0.733568	11.7518	16.3727	0.715241	11.7104
0.194036	200.001	16.0168	0.73372	11.7519	16.3725	0.715245	11.7103
0.194831	199.996	16.0025	0.734355	11.7515	16.3716	0.715296	11.7106
0.195638	200.018	16.0094	0.734125	11.753	16.3703	0.715482	11.7124
0.196401	199.924	16.016	0.733474	11.7471	16.3726	0.714498	11.699
0.197177	200.303	16.0109	0.735116	11.7709	16.3681	0.720382	11.7894
0.197972	198.852	16.0082	0.729872	11.6797	16.3808	0.696447	11.4151
0.198733	204.828	16.0496	0.749979	12.0556	16.4736	0.930779	15.3818
0.199509	191.379	15.9201	0.708203	11.2113	17.5094	1.42978	24.9908
0.200299	381.354	16.8751	1.3716	23.1932	15.5075	1.52537	23.6549
0.20112	398.683	16.3411	1.48059	24.1693	16.0741	1.50807	24.2174
0.201931	400.353	14.963	1.56447	23.4314	17.0886	1.4305	24.4564
0.202708	399.832	16.645	1.46984	24.4627	15.7017	1.53341	24.0855
0.203507	400.055	16.3282	1.49173	24.3454	16.265	1.49637	24.3277
0.204262	399.983	15.2517	1.5517	23.6766	16.7875	1.45949	24.5041
0.205042	400.005	16.3285	1.49388	24.3873	15.882	1.5234	24.1986
0.205842	399.999	16.3869	1.48996	24.4117	16.3097	1.49554	24.3878
0.206664	400	15.4982	1.54167	23.8998	16.5891	1.47596	24.4853
0.207507	400	16.2943	1.49714	24.3924	16.0016	1.51651	24.2684
0.208355	400	16.2267	1.50125	24.3571	16.3097	1.49619	24.4003
0.209181	400	15.6822	1.53282	24.0408	16.4756	1.48479	24.4626
0.210012	400	16.2833	1.49858	24.4015	16.0839	1.51154	24.3126
0.210752	400	16.2105	1.5029	24.3613	16.3652	1.49281	24.4296
0.211591	400	15.8069	1.52655	24.1315	16.3879	1.49122	24.4376
0.212418	400	16.2217	1.50261	24.3744	16.1576	1.50688	24.348
0.213243	400	16.1646	1.506	24.343	16.3568	1.49353	24.4291
0.214084	400	15.9076	1.5212	24.1993	16.34	1.49465	24.4223
0.21489	400	16.2094	1.50349	24.3705	16.2021	1.504	24.3681
0.215736	400	16.1439	1.50739	24.3346	16.348	1.49418	24.4269
0.216555	400	15.9777	1.51733	24.2436	16.3082	1.49688	24.4112
0.217366	400	16.199	1.50415	24.3658	16.2317	1.50205	24.3809
0.218144	400	16.1547	1.50683	24.3421	16.3318	1.49531	24.4211
0.218938	400	16.034	1.51412	24.2775	16.3008	1.49741	24.4089
0.219738	400	16.1756	1.50561	24.354	16.2569	1.50039	24.3916
0.220511	400	16.1769	1.50549	24.3541	16.325	1.49578	24.4187
0.221374	400	16.0784	1.51153	24.3031	16.2889	1.49823	24.4044
0.222205	400	16.1883	1.50481	24.3603	16.2743	1.49923	24.3988
0.223086	400	16.1729	1.50575	24.3523	16.3155	1.49643	24.4151
0.2239	400	16.1149	1.50935	24.3229	16.2842	1.49855	24.4026
0.224676	400	16.1942	1.50444	24.3632	16.2852	1.49849	24.4032
0.225449	400	16.1874	1.50485	24.3596	16.3056	1.4971	24.4112
0.226241	400	16.1508	1.50715	24.3418	16.2883	1.49828	24.4044
0.227106	400	16.2034	1.50386	24.3675	16.2888	1.49825	24.4046
0.227925	400	16.2033	1.50385	24.3673	16.3043	1.49719	24.4107
0.228772	400	16.1787	1.50542	24.3557	16.2871	1.49836	24.4039
0.229568	400	16.214	1.50317	24.3724	16.2916	1.49806	24.4057
0.230369	400	16.2192	1.50284	24.3747	16.3002	1.49747	24.4091
0.231213	400	16.2028	1.50389	24.3672	16.2887	1.49825	24.4046
0.232025	400	16.2308	1.50209	24.38	16.2919	1.49804	24.4058
0.232826	400	16.2341	1.50187	24.3815	16.2977	1.49764	24.4081
0.233605	400	16.2234	1.50257	24.3767	16.2886	1.49826	24.4045
0.234451	400	16.2465	1.50106	24.387	16.2912	1.49809	24.4055
0.235268	400	16.2509	1.50077	24.3888	16.2952	1.49782	24.4071
0.236135	400	16.2496	1.50086	24.3884	16.2872	1.49835	24.4039
0.236971	400	16.2615	1.50008	24.3934	16.2888	1.49824	24.4046
0.237833	400	16.263	1.49997	24.3941	16.2903	1.49814	24.4051
0.238687	400	16.2642	1.49989	24.3945	16.2896	1.49819	24.4049
0.239455	400	16.2732	1.49929	24.3982	16.286	1.49844	24.4034
0.240201	400	16.274	1.49924	24.3985	16.2924	1.498	24.406
0.241022	400	16.2657	1.4998	24.3952	16.2906	1.49812	24.4053
0.241829	400	16.2883	1.49828	24.4044	16.294	1.4979	24.4067
0.242683	400	16.2936	1.49792	24.4065	16.2931	1.49795	24.4063
0.243542	400	16.2918	1.49805	24.4058	16.2875	1.49833	24.404
0.244431	400	16.3058	1.4971	24.4112	16.2889	1.49824	24.4046
0.245123	400	16.3051	1.49714	24.411	16.288	1.4983	24.4042
0.245993	400	16.3014	1.49739	24.4096	16.2883	1.49828	24.4043
0.246784	400	16.3044	1.49719	24.4107	16.2886	1.49826	24.4045
0.247536	400	16.3121	1.49666	24.4136	16.2881	1.49829	24.4043
0.248307	400	16.303	1.49728	24.4101	16.2955	1.4978	24.4073
0.249079	400	16.3044	1.49719	24.4107	16.2948	1.49784	24.407
0.249805	400	16.3229	1.49592	24.4177	16.2955	1.4978	24.4073
0.250629	400	16.3188	1.4962	24.4162	16.2954	1.49781	24.4072
0.251528	400	16.3197	1.49614	24.4166	16.2951	1.49782	24.4071
0.252419	400	16.3442	1.49444	24.4254	16.2955	1.4978	24.4073
0.253312	400	16.3353	1.49506	24.4222	16.2953	1.49781	24.4072
0.254205	400	16.3462	1.4943	24.4261	16.2952	1.49781	24.4072
0.255098	400	16.36	1.49333	24.4308	16.2954	1.4978	24.4073
0.255991	400	16.356	1.49361	24.4295	16.2952	1.49781	24.4072
0.256884	400	16.3693	1.49267	24.4339	16.2953	1.49781	24.4072
0.257776	400	16.3769	1.49213	24.4363	16.2954	1.4978	24.4072
0.258669	400	16.378	1.49205	24.4367	16.2952	1.49781	24.4072
0.259562	400	16.3904	1.49116	24.4406	16.2953	1.49781	24.4072
0.260455	400	16.3952	1.49081	24.4421	16.2953	1.49781	24.4072
0.261348	400	16.4	1.49046	24.4435	16.2953	1.49781	24.4072
0.262241	400	16.4104	1.4897	24.4466	16.2953	1.49781	24.4072
0.263134	400	16.4148	1.48938	24.4478	16.2953	1.49781	24.4072
0.264026	400	16.4217	1.48887	24.4498	16.2953	1.49781	24.4072
0.264919	400	16.4304	1.48823	24.4522	16.2953	1.49781	24.4072
0.265812	400	16.4355	1.48786	24.4535	16.2953	1.49781	24.4072
0.266705	400	16.4431	1.48729	24.4555	16.2953	1.49781	24.4072
0.267597	400	16.4507	1.48672	24.4575	16.2953	1.49781	24.4072
0.268483	400	16.4555	1.48636	24.4587	16.2953	1.49781	24.4072
0.269312	400	16.4655	1.4856	24.4611	16.2953	1.49781	24.4072
0.270108	400	16.4693	1.4853	24.4619	16.2953	1.49781	24.4072
0.270915	400	16.4727	1.48505	24.4627	16.2953	1.49781	24.4072
0.271734	400	16.4846	1.48414	24.4654	16.2953	1.49781	24.4072
0.272567	400	16.4877	1.4839	24.466	16.2953	1.49781	24.4072
0.273398	400	16.492	1.48357	24.4669	16.2953	1.49781	24.4072
0.274243	400	16.5024	1.48276	24.4691	16.2953	1.49781	24.4072
0.275091	400	16.5067	1.48243	24.4699	16.2953	1.49781	24.4072
0.275939	400	16.5122	1.482	24.471	16.2953	1.49781	24.4072
0.276775	400	16.5196	1.48142	24.4724	16.2953	1.49781	24.4072
0.277579	400	16.5255	1.48096	24.4734	16.2953	1.49781	24.4072
0.278444	400	16.5318	1.48045	24.4745	16.2953	1.49781	24.4072
0.279305	400	16.5398	1.47982	24.4758	16.2953	1.49781	24.4072
0.280167	400	16.5455	1.47936	24.4767	16.2953	1.49781	24.4072
0.281029	400	16.5519	1.47885	24.4777	16.2953	1.49781	24.4072
0.281891	400	16.5593	1.47825	24.4788	16.2953	1.49781	24.4072
0.282753	400	16.5653	1.47777	24.4796	16.2953	1.49781	24.4072
0.283615	400	16.5717	1.47725	24.4805	16.2953	1.49781	24.4072
0.284449	400	16.5775	1.47677	24.4812	16.2953	1.49781	24.4072
0.285278	400	16.585	1.47616	24.4821	16.2953	1.49781	24.4072
0.28616	400	16.5919	1.4756	24.4828	16.2953	1.49781	24.4072
0.287036	400	16.599	1.47501	24.4835	16.2953	1.49781	24.4072
0.287913	400	16.6055	1.47447	24.4842	16.2953	1.49781	24.4072
0.28879	400	16.6124	1.47389	24.4848	16.2953	1.49781	24.4072
0.289668	400	16.6193	1.47331	24.4853	16.2953	1.49781	24.4072
0.290545	400	16.626	1.47275	24.4858	16.2953	1.49781	24.4072
0.291422	400	16.6329	1.47217	24.4863	16.2953	1.49781	24.4072
0.292299	400	16.6398	1.47158	24.4867	16.2953	1.49781	24.4072
0.293176	400	16.6465	1.47101	24.487	16.2953	1.49781	24.4072
0.294054	400	16.6534	1.47041	24.4873	16.2953	1.49781	24.4072
0.294931	400	16.6602	1.46983	24.4876	16.2953	1.49781	24.4072
0.295808	400	16.6673	1.46922	24.4878	16.2953	1.49781	24.4072
0.296685	400	16.6682	1.46914	24.4877	16.2953	1.49781	24.4072
0.297562	400	16.6593	1.4699	24.4875	16.2953	1.49781	24.4072
0.29844	400	16.6608	1.46977	24.4876	16.2953	1.49781	24.4072
0.299317	400	16.6567	1.47013	24.4874	16.2953	1.49781	24.4072
0.300194	400	16.6555	1.47023	24.4874	16.2953	1.49781	24.4072
0.301071	400	16.6516	1.47056	24.4872	16.2953	1.49781	24.4072
0.301948	400	16.6518	1.47055	24.4872	16.2953	1.49781	24.4072
0.302826	400	16.6467	1.47099	24.487	16.2953	1.49781	24.4072
0.303703	400	16.647	1.47097	24.487	16.2953	1.49781	24.4072
0.30458	400	16.6428	1.47132	24.4868	16.2953	1.49781	24.4072
0.305457	400	16.6418	1.47141	24.4868	16.2953	1.49781	24.4072
0.306334	400	16.6384	1.47169	24.4866	16.2953	1.49781	24.4072
0.307212	400	16.6373	1.47179	24.4865	16.2953	1.49781	24.4072
0.308089	400	16.6338	1.47209	24.4863	16.2953	1.49781	24.4072
0.308966	400	16.6326	1.47219	24.4863	16.2953	1.49781	24.4072
0.309843	400	16.6296	1.47245	24.486	16.2953	1.49781	24.4072
0.31072	400	16.6277	1.4726	24.4859	16.2953	1.49781	24.4072
0.311597	400	16.6255	1.47279	24.4858	16.2953	1.49781	24.4072
0.312475	400	16.6255	1.47279	24.4858	16.2953	1.49781	24.4072
0.313352	400	16.6227	1.47303	24.4856	16.2953	1.49781	24.4072
0.314229	400	16.6226	1.47304	24.4856	16.2953	1.49781	24.4072
0.315106	400	16.6204	1.47322	24.4854	16.2953	1.49781	24.4072
0.315983	400	16.6193	1.47331	24.4853	16.2953	1.49781	24.4072
0.316861	400	16.6183	1.47339	24.4853	16.2952	1.49781	24.4072
0.317738	400	16.6159	1.4736	24.4851	16.2955	1.4978	24.4073
0.318615	400	16.616	1.47359	24.4851	16.293	1.49796	24.4063
0.319492	400	16.6132	1.47383	24.4848	16.2922	1.49802	24.406
0.32037	400	16.6128	1.47385	24.4848	16.2922	1.49801	24.406
0.321246	400	16.6112	1.47399	24.4847	16.2916	1.49806	24.4057
0.322126	400	16.6091	1.47417	24.4845	16.2963	1.49774	24.4076
0.322966	400	16.6061	1.47442	24.4842	16.2918	1.49805	24.4058
0.323801	400	16.6035	1.47463	24.4839	16.2899	1.49817	24.405
0.324628	400	16.6024	1.47472	24.4838	16.2932	1.49795	24.4064
0.325433	400	16.6017	1.47478	24.4838	16.2925	1.498	24.4061
0.326301	400	16.613	1.47384	24.4848	16.2931	1.49796	24.4063
0.327106	400	16.6199	1.47326	24.4853	16.2913	1.49808	24.4056
0.327929	400	16.6174	1.47347	24.4851	16.2928	1.49798	24.4062
0.328766	400	16.6236	1.47295	24.4856	16.2934	1.49794	24.4064
0.329592	400	16.6333	1.47213	24.4862	16.2917	1.49805	24.4058
0.330411	400	16.6295	1.47245	24.486	16.2942	1.49788	24.4068
0.331241	400	16.6321	1.47223	24.4862	16.2938	1.49791	24.4066
0.332065	400	16.6479	1.47089	24.4871	16.2929	1.49797	24.4062
0.332929	400	16.6387	1.47166	24.4865	16.2947	1.49785	24.407
0.333729	400	16.6286	1.47253	24.4859	16.2933	1.49794	24.4064
0.334537	400	16.6364	1.47186	24.4864	16.2931	1.49796	24.4063
0.335394	400	16.6332	1.47213	24.4863	16.2919	1.49804	24.4058
0.33623	400	16.6355	1.47195	24.4864	16.2937	1.49791	24.4066
0.337095	400	16.649	1.47079	24.4871	16.2923	1.49801	24.406
0.337949	400	16.6539	1.47037	24.4873	16.2931	1.49796	24.4063
0.338827	400	16.658	1.47002	24.4875	16.2908	1.49811	24.4053
0.339679	400	16.6686	1.4691	24.4878	16.2939	1.4979	24.4067
0.340552	400	16.6603	1.46982	24.4875	16.2939	1.49791	24.4066
0.341382	400	16.6511	1.47061	24.4871	16.2907	1.49812	24.4053
0.342203	400	16.6571	1.4701	24.4874	16.2943	1.49787	24.4068
0.343011	400	16.6433	1.47127	24.4867	16.289	1.49823	24.4046
0.343794	400	16.6462	1.47103	24.4869	16.2955	1.4978	24.4073
0.344614	400	16.6483	1.47085	24.4871	16.2892	1.49822	24.4047
0.345444	400	16.636	1.4719	24.4864	16.2948	1.49784	24.407
0.346289	400	16.6466	1.471	24.4871	16.2954	1.4978	24.4072
0.347148	400	16.6316	1.47227	24.4861	16.2913	1.49808	24.4056
0.347959	400	16.6345	1.47202	24.4864	16.2875	1.49834	24.404
0.348788	400	16.6311	1.47231	24.4861	16.2959	1.49777	24.4075
0.349606	400	16.6249	1.47284	24.4857	16.2941	1.49789	24.4067
0.35045	400	16.6304	1.47238	24.4861	16.293	1.49796	24.4063
0.351326	400	16.6229	1.47301	24.4856	16.2952	1.49781	24.4072
0.352179	400	16.6294	1.47246	24.486	16.2893	1.49821	24.4048
0.353055	400	16.6475	1.47092	24.4871	16.2905	1.49813	24.4053
0.353916	400	16.6405	1.47151	24.4866	16.2939	1.4979	24.4066
0.354754	400	16.6401	1.47155	24.4867	16.2918	1.49804	24.4058
0.355583	400	16.6469	1.47097	24.487	16.2928	1.49798	24.4062
0.356399	400	16.6557	1.47021	24.4873	16.2941	1.49789	24.4067
0.357205	400	16.6447	1.47115	24.4868	16.291	1.4981	24.4054
0.358001	400	16.648	1.47088	24.487	16.2915	1.49806	24.4057
0.358821	400	16.6632	1.46957	24.4876	16.2927	1.49799	24.4061
0.359667	400	16.6589	1.46994	24.4874	16.29	1.49817	24.405
0.360499	400	16.6523	1.4705	24.4872	16.2939	1.49791	24.4066
0.361327	400	16.657	1.4701	24.4874	16.292	1.49803	24.4058
0.362139	400	16.6466	1.47099	24.4869	16.2914	1.49807	24.4056
0.362964	400	16.6487	1.47082	24.4871	16.2921	1.49802	24.4059
0.363792	400	16.665	1.46941	24.4876	16.2929	1.49797	24.4062
0.364603	400	16.6545	1.47032	24.4873	16.2909	1.49811	24.4054
0.365452	400	16.6548	1.4703	24.4874	16.2941	1.49789	24.4067
0.366305	400	16.6712	1.46887	24.4878	16.2915	1.49806	24.4057
0.367128	400	16.6525	1.47049	24.4871	16.2922	1.49802	24.4059
0.367948	400	16.642	1.47139	24.4867	16.2919	1.49804	24.4058
0.368796	400	16.6552	1.47026	24.4873	16.2914	1.49807	24.4056
0.369618	400	16.6395	1.4716	24.4866	16.2928	1.49798	24.4062
0.370484	400	16.6419	1.4714	24.4868	16.2919	1.49804	24.4058
0.371339	400	16.6425	1.47134	24.4867	16.2915	1.49807	24.4057
0.372174	400	16.6298	1.47242	24.486	16.292	1.49803	24.4058
0.372976	400	16.6405	1.47152	24.4866	16.2901	1.49816	24.4051
0.373812	400	16.6543	1.47033	24.4873	16.2914	1.49808	24.4056
0.374655	400	16.6409	1.47148	24.4867	16.2942	1.49789	24.4067
0.375461	400	16.641	1.47147	24.4866	16.2909	1.4981	24.4054
0.376262	400	16.6512	1.4706	24.4872	16.2933	1.49794	24.4064
0.377096	400	16.6416	1.47142	24.4867	16.2927	1.49799	24.4061
0.377914	400	16.6451	1.47112	24.4869	16.2959	1.49777	24.4074
0.378724	400	16.6473	1.47093	24.487	16.2939	1.4979	24.4066
0.379519	400	16.6596	1.46988	24.4875	16.2891	1.49823	24.4047
0.3804	400	16.6671	1.46923	24.4877	16.2959	1.49777	24.4075
0.381269	400	16.6697	1.469	24.4877	16.2943	1.49788	24.4068
0.382075	400	16.6606	1.46978	24.4875	16.2883	1.49828	24.4043
0.382889	400	16.6594	1.4699	24.4875	16.2941	1.49789	24.4067
0.38373	400	16.6589	1.46993	24.4874	16.293	1.49797	24.4063
0.384536	400	16.6543	1.47033	24.4873	16.2956	1.49779	24.4073
0.385345	400	16.6545	1.47032	24.4873	16.2953	1.49781	24.4072
0.386178	400	16.6448	1.47114	24.4868	16.2946	1.49786	24.4069
0.386965	400	16.6485	1.47083	24.4871	16.2924	1.498	24.406
0.387788	400	16.6554	1.47024	24.4873	16.293	1.49797	24.4062
0.38861	400	16.6586	1.46996	24.4875	16.2907	1.49812	24.4054
0.389465	400	16.6531	1.47044	24.4873	16.2935	1.49792	24.4063
0.390293	400	16.6534	1.47041	24.4872	16.2938	1.49796	24.4074
0.39114	400	16.6508	1.47064	24.4872	16.2932	1.49774	24.4028
0.391999	400	16.65	1.47071	24.4871	16.2935	1.49886	24.4222
0.392863	400	16.6448	1.47115	24.4868	16.2907	1.49421	24.3395
0.393637	400.001	16.6433	1.47128	24.4868	16.3087	1.51433	24.7075
0.394473	399.996	16.661	1.46975	24.4873	16.2347	1.45203	23.5311
0.395313	400.017	16.6558	1.47027	24.4885	16.8624	2.01547	34.0766
0.396117	399.927	16.6418	1.47113	24.482	17.0423	2.22496	37.8887
0.39691	400.298	16.6672	1.47033	24.507	15.3398	2.34271	35.9667
0.397763	398.842	16.6564	1.46585	24.4124	16.8116	2.23453	37.5436
0.398613	404.938	16.6631	1.4878	24.8064	17.1922	2.19479	37.7285
0.399445	389.386	16.5696	1.44014	23.8094	16.0593	2.30538	37.0352
0.400251	574.293	17.4008	2.05695	35.8396	16.7592	2.24324	37.5856
0.401112	599.736	17.0878	2.19744	37.5149	17.267	2.18747	37.7738
0.401944	600.088	15.7274	2.32849	36.6495	16.5663	2.26489	37.5235
0.402761	599.887	17.0572	2.21111	37.7084	16.8235	2.23854	37.6565
0.403583	600.044	16.9596	2.22177	37.6706	17.0582	2.2136	37.7605
0.404409	599.986	16.1485	2.29861	37.1276	16.7015	2.25191	37.6108
0.405268	600.004	16.8591	2.23503	37.6776	16.8252	2.23915	37.6731
0.406047	599.999	16.8917	2.23165	37.6943	16.9619	2.22465	37.7343
0.406878	600	16.3758	2.28068	37.3506	16.7768	2.24436	37.6531
0.407725	600	16.7583	2.24579	37.634	16.8305	2.23876	37.679
0.40858	600	16.8145	2.24025	37.6679	16.9093	2.23045	37.7151
0.409449	600	16.5287	2.26764	37.4821	16.8114	2.24081	37.671
0.410255	600	16.7407	2.24781	37.6291	16.837	2.23815	37.6835
0.411121	600	16.7769	2.24423	37.6508	16.8822	2.23338	37.7041
0.411967	600	16.6172	2.25965	37.5491	16.8295	2.23892	37.6797
0.412829	600	16.7462	2.24735	37.6342	16.8424	2.23759	37.6861
0.413637	600	16.7614	2.24582	37.6429	16.8669	2.235	37.6974
0.414486	600	16.6841	2.25338	37.5955	16.8297	2.2389	37.6797
0.415335	600	16.7435	2.24762	37.6328	16.8465	2.23717	37.6882
0.416118	600	16.7697	2.24502	37.6482	16.8597	2.23576	37.6942
0.417004	600	16.7236	2.24958	37.6209	16.838	2.23803	37.6839
0.417846	600	16.7621	2.24579	37.6439	16.8465	2.23716	37.6881
0.418691	600	16.7767	2.24433	37.6521	16.8544	2.23632	37.6917
0.419554	600	16.7574	2.24626	37.6413	16.8472	2.23709	37.6883
0.420408	600	16.778	2.2442	37.6529	16.8434	2.23748	37.6865
0.421223	600	16.7891	2.24308	37.659	16.8457	2.23724	37.6875
0.422061	600	16.7808	2.24391	37.6545	16.8448	2.23733	37.6871
0.422934	600	16.8017	2.2418	37.666	16.8455	2.23726	37.6876
0.423807	600	16.8092	2.24104	37.6697	16.8491	2.23688	37.6892
0.424682	600	16.8075	2.24121	37.6689	16.8483	2.23697	37.6889
0.425558	600	16.8211	2.23981	37.6759	16.8471	2.2371	37.6883
0.426409	600	16.8266	2.23924	37.6785	16.8485	2.23695	37.689
0.427273	600	16.8271	2.23919	37.6787	16.848	2.237	37.6887
0.428089	600	16.8386	2.23799	37.6844	16.8477	2.23703	37.6886
0.428956	600	16.8442	2.23739	37.687	16.8459	2.23722	37.6877
0.429785	600	16.8486	2.23694	37.689	16.8495	2.23684	37.6895
0.430616	600	16.8447	2.23735	37.6871	16.847	2.2371	37.6883
0.431461	600	16.8463	2.23718	37.688	16.8485	2.23694	37.689
0.432313	600	16.8517	2.23661	37.6906	16.8494	2.23686	37.6894
0.433164	600	16.859	2.23584	37.6938	16.8463	2.23718	37.6879
0.433983	600	16.8634	2.23537	37.6957	16.85	2.23679	37.6897
0.434837	600	16.8735	2.2343	37.7003	16.8471	2.23709	37.6883
0.435687	600	16.878	2.23382	37.702	16.8493	2.23686	37.6894
0.436527	600	16.8773	2.23389	37.7018	16.8494	2.23685	37.6894
0.437395	600	16.8749	2.23415	37.7008	16.8477	2.23703	37.6886
0.438233	600	16.8828	2.2333	37.7041	16.8505	2.23674	37.6899
0.439066	600	16.8956	2.23192	37.7094	16.8468	2.23712	37.6882
0.439908	600	16.8946	2.23202	37.7089	16.8475	2.23705	37.6885
0.440739	600	16.9045	2.23095	37.7128	16.8487	2.23692	37.6891
0.441584	600	16.9106	2.23028	37.7153	16.848	2.237	37.6888
0.442445	600	16.9097	2.23039	37.7149	16.8484	2.23696	37.6889
0.443325	600	16.9196	2.22931	37.7187	16.8535	2.23643	37.6914
0.444197	600	16.9268	2.2285	37.7212	16.845	2.23732	37.6873
0.445064	600	16.9319	2.22795	37.723	16.8524	2.23655	37.6909
0.445872	600	16.942	2.22681	37.7263	16.8461	2.23719	37.6878
0.446662	600	16.9372	2.22735	37.7248	16.8517	2.23662	37.6905
0.447463	600	16.9309	2.22804	37.7224	16.8444	2.23738	37.687
0.448226	600	16.9483	2.22609	37.7283	16.8506	2.23673	37.69
0.448974	600	16.9514	2.22574	37.7292	16.853	2.23648	37.6912
0.449763	600	16.9484	2.22609	37.7283	16.8421	2.23761	37.6858
0.450557	600	16.9585	2.22495	37.7317	16.852	2.23659	37.6907
0.451361	600	16.9644	2.22428	37.7332	16.8522	2.23656	37.6908
0.452131	600	16.9676	2.22392	37.7343	16.8458	2.23723	37.6876
0.452925	600	16.9655	2.22416	37.7336	16.8459	2.23722	37.6877
0.45373	600	16.9764	2.22292	37.7369	16.8449	2.23732	37.6872
0.45452	600	16.9892	2.22145	37.7405	16.8483	2.23697	37.6889
0.455353	600	16.9742	2.22316	37.736	16.852	2.23658	37.6907
0.456124	600	16.9801	2.2225	37.7379	16.8514	2.23665	37.6904
0.456926	600	16.9963	2.22063	37.7422	16.8486	2.23694	37.689
0.457683	600	16.997	2.22055	37.7424	16.8466	2.23715	37.688
0.458496	600	17.0075	2.21933	37.7452	16.8504	2.23676	37.6899
0.459348	600	17.0155	2.21839	37.7469	16.8517	2.23661	37.6906
0.460176	600	17.0221	2.21762	37.7483	16.8495	2.23684	37.6895
0.461007	600	17.0257	2.2172	37.7491	16.8523	2.23656	37.6909
0.461829	600	17.0291	2.21679	37.7496	16.8454	2.23727	37.6875
0.46259	600	17.0326	2.21638	37.7503	16.8508	2.23671	37.6901
0.463425	600	17.0352	2.21609	37.7511	16.8478	2.23702	37.6886
0.464257	600	17.0406	2.21543	37.752	16.8461	2.23719	37.6878
0.465081	600	17.0519	2.21408	37.7539	16.8491	2.23689	37.6893
0.465876	600	17.0525	2.21401	37.7541	16.8469	2.23711	37.6882
0.466688	600	17.0468	2.21469	37.753	16.8496	2.23683	37.6895
0.467478	600	17.0555	2.21365	37.7546	16.8487	2.23693	37.6891
0.468297	600	17.0495	2.21436	37.7535	16.8469	2.23711	37.6882
0.46909	600	17.0502	2.21429	37.7537	16.8477	2.23703	37.6886
0.469867	600	17.0662	2.21236	37.7563	16.8481	2.23699	37.6888
0.470718	600	17.0743	2.21137	37.7575	16.8459	2.23722	37.6877
0.471565	600	17.0692	2.21199	37.7566	16.842	2.23762	37.6858
0.47239	600	17.0616	2.21291	37.7556	16.8399	2.23784	37.6847
0.473224	600	17.0694	2.21197	37.7567	16.8457	2.23724	37.6876
0.474049	600	17.0818	2.21046	37.7583	16.8404	2.23779	37.6849
0.474882	600	17.0825	2.21038	37.7584	16.8412	2.23771	37.6853
0.475728	600	17.08	2.21068	37.7581	16.8423	2.23759	37.6859
0.476557	600	17.0763	2.21113	37.7576	16.8439	2.23742	37.6867
0.477353	600	17.0661	2.21236	37.756	16.8413	2.2377	37.6854
0.478132	600	17.0708	2.2118	37.7568	16.8492	2.23688	37.6893
0.478915	600	17.0613	2.21294	37.7553	16.8425	2.23757	37.686
0.479665	600	17.0572	2.21343	37.7546	16.8421	2.23761	37.6858
0.480414	600	17.0593	2.21319	37.755	16.842	2.23763	37.6858
0.481193	600	17.06	2.21309	37.7552	16.841	2.23772	37.6853
0.481969	600	17.0576	2.21339	37.7548	16.8428	2.23754	37.6862
0.482753	600	17.0572	2.21344	37.7547	16.8326	2.2386	37.6811
0.483502	600	17.0542	2.2138	37.7543	16.8432	2.2375	37.6864
0.484242	600	17.0547	2.21375	37.7544	16.8535	2.23643	37.6914
0.484994	600	17.053	2.21394	37.7541	16.8456	2.23724	37.6875
0.485704	600	17.0473	2.21463	37.753	16.8402	2.2378	37.6849
0.486437	600	17.0485	2.21448	37.7532	16.8396	2.23788	37.6845
0.487196	600	17.0476	2.21459	37.7531	16.8382	2.23801	37.6839
0.487972	600	17.0522	2.21404	37.7539	16.8419	2.23763	37.6857
0.488689	600	17.0391	2.2156	37.7514	16.8429	2.23752	37.6862
0.489445	600	17.0491	2.21441	37.7535	16.8482	2.23698	37.6888
0.490262	600	17.0481	2.21454	37.7533	16.8485	2.23695	37.689
0.49099	600	17.0513	2.21415	37.7538	16.8489	2.23691	37.6892
0.491768	600	17.0648	2.21252	37.756	16.8449	2.23732	37.6872
0.492599	600	17.066	2.21239	37.7562	16.8459	2.23722	37.6877
0.493425	600	17.0651	2.21249	37.756	16.8426	2.23756	37.686
0.494203	600	17.0642	2.21258	37.7557	16.8479	2.23701	37.6887
0.494931	600	17.0668	2.21227	37.7561	16.8528	2.23651	37.6911
0.495735	600	17.0815	2.2105	37.7584	16.8523	2.23656	37.6908
0.496569	600	17.0712	2.21174	37.7569	16.8524	2.23654	37.6909
0.497393	600	17.0714	2.21173	37.757	16.8524	2.23655	37.6909
0.498207	600	17.0738	2.21143	37.7572	16.8524	2.23654	37.6909
0.499014	600	17.0839	2.2102	37.7585	16.8524	2.23654	37.6909
0.499781	600	17.0658	2.2124	37.756	16.8524	2.23654	37.6909
0.500617	600	17.0781	2.21093	37.7581	16.8524	2.23654	37.6909
0.501497	600	17.0757	2.21121	37.7577	16.8524	2.23654	37.6909
0.502374	600	17.0695	2.21197	37.7569	16.8524	2.23654	37.6909
0.50325	600	17.071	2.21179	37.7571	16.8524	2.23654	37.6909
0.50413	600	17.0663	2.21235	37.7564	16.8524	2.23654	37.6909
0.504963	600	17.063	2.21276	37.756	16.8524	2.23654	37.6909
0.505763	600	17.063	2.21275	37.756	16.8524	2.23654	37.6909
0.50656	600	17.06	2.21312	37.7555	16.8524	2.23654	37.6909
0.507349	600	17.0594	2.2132	37.7554	16.8524	2.23654	37.6909
0.508187	600	17.06	2.21311	37.7555	16.8524	2.23654	37.6909
0.509035	600	17.0584	2.2133	37.7552	16.8524	2.23654	37.6909
0.509882	600	17.0562	2.21357	37.7548	16.8524	2.23654	37.6909
0.510731	600	17.0564	2.21355	37.7549	16.8524	2.23654	37.6909
0.511586	600	17.0543	2.2138	37.7545	16.8524	2.23654	37.6909
0.512444	600	17.0538	2.21386	37.7545	16.8524	2.23654	37.6909
0.513307	600	17.0524	2.21403	37.7542	16.8524	2.23654	37.6909
0.514169	600	17.0507	2.21423	37.7539	16.8524	2.23654	37.6909
0.515031	600	17.0497	2.21435	37.7538	16.8524	2.23654	37.6909
0.515893	600	17.0478	2.21458	37.7534	16.8524	2.23654	37.6909
0.516755	600	17.0471	2.21467	37.7533	16.8524	2.23654	37.6909
0.517617	600	17.0451	2.21491	37.753	16.8524	2.23654	37.6909
0.518479	600	17.0441	2.21502	37.7528	16.8524	2.23654	37.6909
0.519341	600	17.0426	2.2152	37.7525	16.8524	2.23654	37.6909
0.520203	600	17.041	2.21539	37.7522	16.8524	2.23654	37.6909
0.521065	600	17.0401	2.21549	37.752	16.8524	2.23654	37.6909
0.521927	600	17.0381	2.21573	37.7517	16.8524	2.23654	37.6909
0.522789	600	17.0374	2.21582	37.7515	16.8524	2.23654	37.6909
0.523651	600	17.0355	2.21605	37.7512	16.8524	2.23654	37.6909
0.524513	600	17.0344	2.21617	37.7509	16.8524	2.23654	37.6909
0.525376	600	17.033	2.21634	37.7507	16.8524	2.23654	37.6909
0.526238	600	17.0314	2.21653	37.7503	16.8524	2.23654	37.6909
0.5271	600	17.0305	2.21664	37.7502	16.8524	2.23654	37.6909
0.527962	600	17.0285	2.21687	37.7498	16.8524	2.23654	37.6909
0.528824	600	17.0277	2.21697	37.7496	16.8524	2.23654	37.6909
0.529686	600	17.026	2.21717	37.7492	16.8524	2.23654	37.6909
0.530548	600	17.0247	2.21732	37.749	16.8524	2.23654	37.6909
0.53141	600	17.0296	2.21674	37.75	16.8524	2.23654	37.6909
0.532272	600	17.0422	2.21525	37.7524	16.8524	2.23654	37.6909
0.533134	600	17.0457	2.21483	37.7531	16.8524	2.23654	37.6909
0.533996	600	17.0518	2.21411	37.7541	16.8524	2.23654	37.6909
0.534852	600	17.0601	2.21311	37.7555	16.8524	2.23654	37.6909
0.535666	600	17.0653	2.21248	37.7563	16.8524	2.23654	37.6909
0.536537	600	17.0736	2.21147	37.7574	16.8524	2.23654	37.6909
0.537414	600	17.0818	2.21047	37.7585	16.8524	2.23654	37.6909
0.538291	600	17.0883	2.20967	37.7593	16.8524	2.23654	37.6909
0.539168	600	17.0952	2.20882	37.76	16.8524	2.23654	37.6909
0.540046	600	17.103	2.20786	37.7607	16.8524	2.23654	37.6909
0.540923	600	17.1098	2.20702	37.7613	16.8524	2.23654	37.6909
0.5418	600	17.1168	2.20614	37.7618	16.8524	2.23654	37.6909
0.542677	600	17.1224	2.20544	37.7621	16.8524	2.23654	37.6909
0.543554	600	17.1143	2.20645	37.7616	16.8524	2.23654	37.6909
0.544432	600	17.1118	2.20677	37.7614	16.8524	2.23654	37.6909
0.545309	600	17.1104	2.20694	37.7613	16.8524	2.23654	37.6909
0.546186	600	17.1078	2.20726	37.7611	16.8524	2.23654	37.6909
0.547063	600	17.1071	2.20734	37.7611	16.8524	2.23654	37.6909
0.54794	600	17.1061	2.20747	37.761	16.8524	2.23654	37.6909
0.548818	600	17.1036	2.20779	37.7608	16.8524	2.23654	37.6909
0.549695	600	17.103	2.20785	37.7607	16.8524	2.23654	37.6909
0.550572	600	17.1015	2.20805	37.7606	16.8524	2.23654	37.6909
0.551449	600	17.0995	2.20829	37.7604	16.8524	2.23654	37.6909
0.552326	600	17.0988	2.20837	37.7603	16.8524	2.23654	37.6909
0.553203	600	17.0967	2.20863	37.7601	16.8524	2.23654	37.6909
0.554081	600	17.0957	2.20876	37.76	16.8524	2.23654	37.6909
0.554958	600	17.0941	2.20895	37.7599	16.8524	2.23654	37.6909
0.555835	600	17.0927	2.20913	37.7597	16.8524	2.23654	37.6909
0.556712	600	17.0915	2.20928	37.7596	16.8524	2.23654	37.6909
0.557589	600	17.0896	2.20951	37.7594	16.8524	2.23654	37.6909
0.558467	600	17.0887	2.20962	37.7593	16.8524	2.23654	37.6909
0.559344	600	17.0868	2.20986	37.7591	16.8524	2.23654	37.6909
0.560221	600	17.0857	2.20999	37.7589	16.8524	2.23654	37.6909
0.561098	600	17.0842	2.21017	37.7588	16.8524	2.23654	37.6909
0.561975	600	17.0825	2.21038	37.7586	16.8524	2.23654	37.6909
0.562853	600	17.0816	2.21049	37.7585	16.8524	2.23654	37.6909
0.56373	600	17.0796	2.21074	37.7582	16.8524	2.23654	37.6909
0.564607	600	17.0786	2.21085	37.7581	16.8524	2.23654	37.6909
0.565484	600	17.077	2.21106	37.7579	16.8524	2.23654	37.6909
0.566361	600	17.0755	2.21124	37.7577	16.8524	2.23654	37.6909
0.567239	600	17.0744	2.21137	37.7575	16.8524	2.23654	37.6909
0.568116	600	17.0724	2.21161	37.7573	16.8524	2.23654	37.6909
0.568993	600	17.0716	2.21171	37.7571	16.8524	2.23654	37.6909
0.56987	600	17.0697	2.21195	37.7569	16.8524	2.23654	37.6909
0.570746	600	17.0686	2.21208	37.7567	16.8524	2.23654	37.6909
0.571622	600	17.0662	2.21237	37.7564	16.8524	2.23654	37.6909
0.572434	600	17.0627	2.21279	37.756	16.8524	2.23654	37.6909
0.573237	600	17.0617	2.21291	37.7558	16.8524	2.23654	37.6909
0.574026	600	17.0594	2.21319	37.7555	16.8524	2.23654	37.6909
0.574825	600	17.0603	2.21308	37.7555	16.8524	2.23654	37.6909
0.575673	600	17.0589	2.21324	37.7553	16.8524	2.23654	37.6909
0.576519	600	17.058	2.21335	37.7551	16.8524	2.23654	37.6909
0.577367	600	17.0561	2.21358	37.7548	16.8524	2.23654	37.6909
0.578219	600	17.0556	2.21365	37.7547	16.8524	2.23654	37.6909
0.579073	600	17.0543	2.2138	37.7545	16.8524	2.23654	37.6909
0.579934	600	17.0531	2.21394	37.7544	16.8524	2.23654	37.6909
0.580796	600	17.0521	2.21406	37.7542	16.8524	2.23654	37.6909
0.581658	600	17.0501	2.21431	37.7538	16.8524	2.23654	37.6909
0.58252	600	17.0493	2.2144	37.7537	16.8524	2.23654	37.6909
0.583383	600	17.0475	2.21462	37.7534	16.8524	2.23654	37.6909
0.584245	600	17.0463	2.21476	37.7532	16.8524	2.23654	37.6909
0.585107	600	17.045	2.21491	37.7529	16.8524	2.23655	37.6909
0.585969	600	17.0433	2.21512	37.7526	16.8525	2.2365	37.6905
0.586831	600	17.0425	2.21522	37.7525	16.8521	2.23679	37.6943
0.587693	600	17.0404	2.21546	37.7521	16.853	2.23526	37.671
0.588555	600	17.0396	2.21555	37.7519	16.8524	2.24344	37.8073
0.589417	600	17.0378	2.21577	37.7516	16.8507	2.21154	37.2645
0.590279	600	17.0366	2.21591	37.7514	17.0218	2.48864	42.4269
0.591141	600	17.0354	2.21606	37.7511	17.8878	2.91283	52.0632
0.592003	600	17.0336	2.21627	37.7508	16.1515	3.07702	49.7164
0.592865	600	17.0328	2.21636	37.7506	16.9336	3.00769	50.9021
0.593727	600.001	17.0308	2.21661	37.7503	17.6401	2.9094	51.3304
0.594589	599.996	17.0299	2.21669	37.7498	16.7234	3.03825	50.8166
0.595451	600.011	17.0284	2.21692	37.7504	17.1839	2.97749	51.1539
0.596313	599.974	17.0265	2.21705	37.7479	17.6995	2.89751	51.2884
0.597175	600.03	17.0276	2.21698	37.7505	17.2249	2.97509	51.2461
0.598038	600.298	17.0192	2.21955	37.7718	17.3226	2.96002	51.2727
0.5989	598.771	17.0556	2.20729	37.6581	17.4921	2.9336	51.3148
0.599762	635.604	17.0599	2.35348	40.1636	17.317	2.96137	51.2815
0.600624	812.291	18.1526	2.85165	51.7316	17.3591	2.95486	51.2929
0.601486	795.08	16.7053	3.01696	50.3894	17.4175	2.9457	51.3061
0.602348	801.133	16.6461	3.04444	50.6654	17.3529	2.95588	51.2923
0.60321	799.718	17.5789	2.92203	51.3794	17.3706	2.95312	51.2968
0.604072	800.067	16.901	3.01571	50.9647	17.3906	2.94998	51.3012
0.604931	799.984	16.8631	3.02033	50.9297	17.3668	2.95372	51.2959
0.605746	800.004	17.3025	2.96447	51.2949	17.3741	2.95258	51.2977
0.606606	799.999	17.0322	3.00028	51.0996	17.3809	2.95151	51.2991
0.607484	800	16.9819	3.00693	51.0626	17.3721	2.95288	51.2972
0.608361	800	17.1939	2.97945	51.2283	17.3751	2.95242	51.2979
0.609239	800	17.0713	2.99564	51.1387	17.3774	2.95206	51.2984
0.610116	800	17.0625	2.99686	51.1334	17.3742	2.95256	51.2976
0.610993	800	17.1567	2.98443	51.2025	17.3754	2.95237	51.2979
0.61187	800	17.1045	2.99137	51.1654	17.3761	2.95226	51.2981
0.612747	800	17.1081	2.99092	51.1685	17.375	2.95244	51.2978
0.613625	800	17.1519	2.98505	51.1987	17.3754	2.95236	51.2979
0.614502	800	17.1325	2.98766	51.1855	17.3757	2.95233	51.298
0.615379	800	17.1394	2.98674	51.1903	17.3753	2.95239	51.2979
0.616256	800	17.1618	2.9837	51.2049	17.3754	2.95236	51.2979
0.617133	800	17.1573	2.98431	51.202	17.3755	2.95235	51.298
0.618011	800	17.165	2.98325	51.207	17.3754	2.95237	51.2979
0.618886	800	17.1778	2.98148	51.2149	17.3754	2.95236	51.2979
0.619753	800	17.1795	2.98125	51.2158	17.3755	2.95236	51.2979
0.620593	800	17.1847	2.98054	51.2192	17.3754	2.95237	51.2979
0.621454	800	17.198	2.97867	51.2267	17.3754	2.95236	51.2979
0.62235	800	17.2031	2.97796	51.2296	17.3754	2.95236	51.2979
0.623242	800	17.2106	2.9769	51.2337	17.3754	2.95237	51.2979
0.624135	800	17.2191	2.9757	51.2382	17.3754	2.95236	51.2979
0.625028	800	17.2256	2.97477	51.2417	17.3754	2.95236	51.2979
0.625921	800	17.2331	2.9737	51.2455	17.3754	2.95236	51.2979
0.626814	800	17.2409	2.97258	51.2494	17.3754	2.95236	51.2979
0.627707	800	17.248	2.97156	51.2528	17.3754	2.95236	51.2979
0.628599	800	17.2554	2.97048	51.2563	17.3754	2.95236	51.2979
0.629492	800	17.263	2.96938	51.2598	17.3754	2.95236	51.2979
0.630385	800	17.2703	2.96831	51.263	17.3754	2.95236	51.2979
0.631278	800	17.2778	2.96721	51.2662	17.3754	2.95236	51.2979
0.632171	800	17.2853	2.9661	51.2693	17.3755	2.95236	51.2979
0.633064	800	17.2927	2.96501	51.2722	17.3753	2.95239	51.2979
0.633957	800	17.3001	2.96389	51.2751	17.3759	2.95228	51.2981
0.634849	800	17.3076	2.96277	51.2779	17.3699	2.95321	51.2963
0.635742	800	17.3151	2.96165	51.2805	17.3711	2.95303	51.2967
0.636635	800	17.3226	2.96052	51.2831	17.3759	2.95229	51.2981
0.637528	800	17.33	2.95938	51.2855	17.3752	2.9524	51.2979
0.638421	800	17.3375	2.95824	51.2879	17.3744	2.95252	51.2976
0.639314	800	17.345	2.95709	51.2901	17.3632	2.95425	51.2943
0.640207	800	17.3525	2.95593	51.2922	17.3669	2.95368	51.2954
0.6411	800	17.36	2.95477	51.2942	17.3706	2.9531	51.2965
0.641992	800	17.3675	2.9536	51.2961	17.3689	2.95337	51.296
0.642885	800	17.3751	2.95242	51.2979	17.3692	2.95332	51.2961
0.643777	800	17.3825	2.95125	51.2995	17.3692	2.95332	51.2961
0.644673	800	17.3901	2.95006	51.3011	17.3687	2.9534	51.296
0.645538	800	17.3942	2.9494	51.3015	17.3694	2.9533	51.2962
0.646389	800	17.4019	2.94817	51.303	17.375	2.95244	51.2978
0.647214	800	17.4048	2.94769	51.3031	17.3727	2.95279	51.2971
0.648055	800	17.4096	2.94693	51.3042	17.3668	2.95369	51.2954
0.648832	800	17.3991	2.94858	51.3018	17.3657	2.95385	51.2951
0.649622	800	17.405	2.94765	51.3032	17.3629	2.9543	51.2943
0.650451	800	17.4027	2.94803	51.3031	17.3766	2.95219	51.2983
0.651261	800	17.3976	2.94882	51.3017	17.3715	2.95297	51.2968
0.652103	800	17.3998	2.94852	51.303	17.3706	2.95311	51.2965
0.653003	800	17.4002	2.94845	51.303	17.3678	2.95353	51.2957
0.653873	800	17.412	2.94655	51.3047	17.3658	2.95384	51.2951
0.654731	800	17.418	2.94559	51.3057	17.3652	2.95394	51.2949
0.655621	800	17.4101	2.94687	51.3045	17.3756	2.95234	51.298
0.656465	800	17.4081	2.94717	51.304	17.3684	2.95344	51.2959
0.657321	800	17.4058	2.94753	51.3036	17.3731	2.95272	51.2972
0.658156	800	17.4016	2.94822	51.3029	17.3632	2.95424	51.2943
0.659005	800	17.3988	2.94866	51.3023	17.3659	2.95383	51.2951
0.65982	800	17.397	2.94893	51.302	17.3766	2.95219	51.2983
0.660634	800	17.3844	2.95092	51.2992	17.3682	2.95348	51.2958
0.661429	800	17.3953	2.94923	51.3018	17.3736	2.95264	51.2974
0.662277	800	17.3973	2.9489	51.3021	17.3635	2.9542	51.2944
0.663125	800	17.3899	2.95007	51.3008	17.3673	2.95362	51.2955
0.663984	800	17.3908	2.94993	51.3009	17.3705	2.95312	51.2965
0.664835	800	17.3856	2.95075	51.2998	17.3745	2.95251	51.2976
0.665659	800	17.3838	2.95104	51.2994	17.369	2.95336	51.296
0.666497	800	17.3802	2.95159	51.2984	17.3749	2.95245	51.2978
0.667314	800	17.3831	2.95113	51.2992	17.3731	2.9527	51.2968
0.668121	800	17.38	2.95161	51.2984	17.3675	2.95358	51.2957
0.668984	800	17.3908	2.94995	51.3012	17.3728	2.95277	51.2972
0.669828	800	17.3764	2.95218	51.2975	17.3737	2.95262	51.2974
0.67067	800	17.3861	2.95068	51.3002	17.3662	2.95378	51.2952
0.67153	800	17.3788	2.95182	51.2983	17.3692	2.95332	51.2961
0.672401	800	17.3809	2.9515	51.2989	17.3641	2.9541	51.2946
0.673223	800	17.3716	2.95294	51.2965	17.3676	2.95357	51.2956
0.674057	800	17.3723	2.95283	51.2968	17.3763	2.95224	51.2982
0.674911	800	17.3832	2.95114	51.2996	17.3719	2.9529	51.2969
0.675766	800	17.3877	2.95042	51.3001	17.3708	2.95308	51.2966
0.6766	800	17.3972	2.94892	51.3022	17.3682	2.95347	51.2958
0.677435	800	17.3994	2.94857	51.3024	17.3642	2.95409	51.2947
0.678307	800	17.4179	2.94562	51.306	17.3746	2.95247	51.2973
0.679156	800	17.4143	2.94617	51.3048	17.3759	2.9523	51.2981
0.680015	800	17.4302	2.94365	51.3076	17.3699	2.95322	51.2963
0.680902	800	17.4188	2.94546	51.3057	17.3669	2.95367	51.2954
0.681776	800	17.4216	2.94502	51.3064	17.3661	2.95379	51.2952
0.682657	800	17.4138	2.94626	51.305	17.3719	2.95291	51.2969
0.683498	800	17.4094	2.94696	51.3041	17.3736	2.95264	51.2974
0.684323	800	17.4084	2.94712	51.304	17.3709	2.95307	51.2966
0.685158	800	17.4072	2.94731	51.3037	17.3661	2.9538	51.2951
0.685984	800	17.4052	2.94763	51.3034	17.3608	2.95461	51.2936
0.686817	800	17.4035	2.9479	51.3031	17.38	2.95165	51.2989
0.68763	800	17.4021	2.94813	51.3029	17.3728	2.95277	51.2972
0.688477	800	17.4166	2.94581	51.3055	17.3689	2.95337	51.2959
0.689312	800	17.4102	2.94683	51.3041	17.3684	2.95344	51.2959
0.690128	800	17.4028	2.94801	51.303	17.377	2.95212	51.2984
0.690973	800	17.4187	2.94549	51.3059	17.369	2.95336	51.296
0.691846	800	17.42	2.94527	51.3058	17.3617	2.95447	51.2939
0.692704	800	17.4037	2.94789	51.3034	17.3744	2.95252	51.2977
0.693562	800	17.4083	2.94714	51.3041	17.3767	2.95217	51.2983
0.694399	800	17.4179	2.94559	51.3054	17.3646	2.95402	51.2947
0.695264	800	17.406	2.94753	51.304	17.3701	2.95317	51.296
0.696121	800	17.3889	2.95022	51.3003	17.3665	2.95373	51.2952
0.69695	800	17.3969	2.94895	51.3019	17.3652	2.95393	51.2949
0.697769	800	17.3904	2.95	51.3009	17.3704	2.95314	51.2965
0.698641	800	17.3935	2.94951	51.3016	17.3698	2.95323	51.2963
0.699505	800	17.3846	2.95091	51.2994	17.3664	2.95375	51.2953
0.70032	800	17.3816	2.95136	51.2987	17.3674	2.9536	51.2955
0.701129	800	17.3795	2.9517	51.2985	17.3643	2.95407	51.2946
0.701995	800	17.3836	2.95107	51.2995	17.3729	2.95275	51.2972
0.702872	800	17.3827	2.95123	51.2996	17.3721	2.95287	51.2969
0.703764	800	17.3776	2.95201	51.2982	17.3704	2.95313	51.2965
0.704614	800	17.3736	2.95264	51.2973	17.3629	2.95429	51.2942
0.705498	800	17.3679	2.95353	51.2959	17.371	2.95305	51.2966
0.706344	800	17.379	2.9518	51.2986	17.3718	2.95292	51.2969
0.707223	800	17.3797	2.95167	51.2985	17.3746	2.95249	51.2977
0.708044	800	17.3857	2.95073	51.2998	17.3688	2.95338	51.296
0.708862	800	17.3788	2.95179	51.2979	17.3695	2.95327	51.2962
0.709667	800	17.3977	2.94885	51.3025	17.3681	2.95349	51.2957
0.710543	800	17.3961	2.94908	51.3018	17.3691	2.95334	51.2961
0.711399	800	17.4068	2.9474	51.3043	17.3731	2.95273	51.2972
0.712285	800	17.4064	2.94744	51.3037	17.3716	2.95296	51.2968
0.713106	800	17.4128	2.94642	51.3046	17.3696	2.95326	51.2962
0.713927	800	17.41	2.94687	51.3043	17.369	2.95336	51.2961
0.714801	800	17.4121	2.94654	51.3048	17.3715	2.95294	51.2963
0.71563	800	17.4038	2.94786	51.3032	17.3713	2.95301	51.2967
0.71651	800	17.4094	2.94698	51.3046	17.3708	2.95308	51.2965
0.717349	800	17.3977	2.94882	51.3019	17.3714	2.95298	51.2968
0.718166	800	17.4107	2.94676	51.3045	17.3713	2.953	51.2967
0.719039	800	17.419	2.94545	51.306	17.3686	2.95341	51.2959
0.719916	800	17.4244	2.94456	51.3065	17.3677	2.95356	51.2956
0.720751	800	17.4172	2.94571	51.3051	17.3698	2.95323	51.2963
0.721536	800	17.4025	2.94805	51.3026	17.3706	2.95311	51.2965
0.722356	800	17.4247	2.94452	51.3068	17.3704	2.95313	51.2964
0.723252	800	17.4258	2.94434	51.3068	17.3658	2.95384	51.2951
0.724112	800	17.4003	2.94841	51.3025	17.3681	2.95348	51.2958
0.724936	800	17.4007	2.94835	51.3027	17.3683	2.95345	51.2958
0.725756	800	17.398	2.94876	51.3019	17.3708	2.95308	51.2966
0.726599	800	17.3994	2.94858	51.3028	17.3741	2.95257	51.2976
0.727464	800	17.3933	2.94952	51.3012	17.3694	2.95329	51.2961
0.728302	800	17.3943	2.94938	51.3016	17.3687	2.95339	51.296
0.729179	800	17.3987	2.9487	51.3027	17.3671	2.95364	51.2954
0.730036	800	17.3923	2.94969	51.3012	17.3731	2.95272	51.2973
0.730905	800	17.4054	2.94762	51.3037	17.3688	2.95338	51.2959
0.731725	800	17.4065	2.94743	51.3035	17.3727	2.95279	51.2971
0.732541	800	17.3994	2.94855	51.3022	17.3641	2.9541	51.2946
0.733368	800	17.4083	2.94716	51.3043	17.3679	2.95353	51.2957
0.734254	800	17.4206	2.94518	51.306	17.3712	2.95302	51.2967
0.735129	800	17.4161	2.9459	51.3055	17.372	2.95289	51.2969
0.735964	800	17.395	2.94924	51.3013	17.3703	2.95315	51.2964
0.736765	800	17.4028	2.94802	51.303	17.3751	2.95242	51.2978
0.73759	800	17.4034	2.94793	51.3031	17.3682	2.95347	51.2958
0.738441	800	17.4149	2.9461	51.3053	17.3671	2.95364	51.2955
0.73929	800	17.4164	2.94584	51.3052	17.3704	2.95314	51.2965
0.740139	800	17.4275	2.94407	51.307	17.3761	2.95226	51.2981
0.741012	800	17.4185	2.94551	51.3057	17.3736	2.95264	51.2974
0.741877	800	17.4182	2.94556	51.3057	17.3692	2.9533	51.2958
0.742758	800	17.4156	2.94598	51.3054	17.3699	2.9532	51.296
0.743613	800	17.4162	2.94588	51.3052	17.3717	2.95293	51.2967
0.744434	800	17.4168	2.94576	51.305	17.3751	2.95242	51.2979
0.745245	800	17.4122	2.94652	51.3047	17.3721	2.95287	51.2969
0.746074	800	17.395	2.94924	51.3014	17.3744	2.95253	51.2976
0.746901	800	17.4212	2.94509	51.3063	17.3664	2.95375	51.2952
0.747794	800	17.4208	2.94514	51.3061	17.3686	2.95341	51.2959
0.748645	800	17.4069	2.94736	51.3037	17.372	2.95289	51.2969
0.749479	800	17.4157	2.94595	51.3052	17.3722	2.95285	51.297
0.750301	800	17.4217	2.94499	51.306	17.3706	2.95311	51.2965
0.751149	800	17.4074	2.94728	51.3036	17.3742	2.95253	51.2971
0.751978	800	17.4083	2.94714	51.3042	17.3653	2.95392	51.295
0.752827	800	17.406	2.94751	51.3036	17.3694	2.95329	51.296
0.753695	800	17.4108	2.94676	51.3049	17.377	2.95211	51.2982
0.754563	800	17.4051	2.94764	51.3034	17.3721	2.95288	51.297
0.755404	800	17.4231	2.94478	51.3066	17.3575	2.95511	51.2926
0.756291	800	17.4178	2.94563	51.3056	17.3701	2.95319	51.2964
0.757165	800	17.4219	2.94498	51.3065	17.3763	2.95222	51.2982
0.758042	800	17.4106	2.94677	51.3042	17.3626	2.95434	51.2941
0.758856	800	17.4134	2.94633	51.305	17.3669	2.95367	51.2954
0.759739	800	17.4127	2.94645	51.3048	17.3783	2.95191	51.2984
0.760573	800	17.4062	2.94747	51.3035	17.3755	2.95236	51.298
0.761395	800	17.4074	2.94729	51.3039	17.3542	2.95561	51.2916
0.762269	800	17.4096	2.94695	51.3044	17.3732	2.9527	51.2973
0.76314	800	17.4103	2.94684	51.3047	17.3759	2.95229	51.2981
0.764027	800	17.4034	2.94792	51.3032	17.3703	2.95315	51.2964
0.764864	800	17.4025	2.94807	51.3031	17.3687	2.95341	51.296
0.7657	800	17.3978	2.94881	51.3021	17.3693	2.95331	51.2961
0.766559	800	17.4009	2.94833	51.3028	17.3664	2.95374	51.2952
0.767383	800	17.3967	2.94899	51.3019	17.3701	2.95319	51.2964
0.768229	800	17.4101	2.94686	51.3044	17.3767	2.95216	51.2983
0.769073	800	17.4118	2.94658	51.3047	17.3688	2.95338	51.296
0.769959	800	17.4252	2.94445	51.307	17.371	2.95305	51.2966
0.770852	800	17.4232	2.94476	51.3064	17.3715	2.95295	51.2964
0.77172	800	17.4141	2.94623	51.3052	17.3732	2.95269	51.2969
0.772613	800	17.4162	2.9459	51.3057	17.3747	2.95248	51.2978
0.773499	800	17.4077	2.94724	51.3039	17.3729	2.95275	51.2972
0.774346	800	17.4101	2.94687	51.3046	17.3674	2.95359	51.2955
0.775218	800	17.4034	2.94792	51.3031	17.3671	2.95364	51.2954
0.776038	800	17.4043	2.94779	51.3035	17.3685	2.95342	51.2959
0.776909	800	17.4029	2.94801	51.3032	17.3685	2.95344	51.2959
0.777769	800	17.4046	2.94775	51.3037	17.3729	2.95275	51.2972
0.778664	800	17.4045	2.94777	51.3037	17.3687	2.9534	51.2959
0.779547	800	17.4008	2.94836	51.303	17.3694	2.9533	51.2961
0.780402	800	17.3887	2.95023	51.3	17.3639	2.95413	51.2945
0.78119	800	17.4019	2.94817	51.3032	17.3633	2.95423	51.2943
0.782071	800	17.4122	2.94651	51.3047	17.3711	2.95303	51.2967
0.782914	800	17.4076	2.94725	51.3039	17.3748	2.95246	51.2977
0.783757	800	17.4003	2.94841	51.3027	17.3686	2.95341	51.2959
0.78461	800	17.4027	2.94803	51.3031	17.3699	2.95322	51.2963
0.7854	800	17.3876	2.9504	51.2997	17.3656	2.95386	51.2947
0.786198	800	17.4037	2.94789	51.3034	17.3657	2.9539	51.2958
0.787034	800	17.4075	2.94727	51.3036	17.3725	2.95271	51.295
0.787853	800	17.4121	2.94652	51.3045	17.372	2.95307	51.3007
0.788684	800	17.4109	2.94672	51.3045	17.3635	2.95494	51.3046
0.789519	800	17.4071	2.94733	51.3036	17.3928	2.94648	51.2576
0.790367	800	17.4104	2.94683	51.3046	17.3631	3.071	53.3299
0.791254	800	17.4085	2.94712	51.3042	18.4191	3.53622	65.105
0.792103	800	17.4065	2.94743	51.3038	17.1803	3.73723	64.1862
0.792938	800	17.3975	2.94885	51.3018	16.6981	3.82859	63.9317
0.79376	800.001	17.4114	2.94666	51.3048	17.7893	3.65335	64.9952
0.794613	799.996	17.4135	2.9463	51.3046	17.6958	3.66932	64.9218
0.79548	800.015	17.4138	2.94632	51.306	17.2225	3.75699	64.708
0.796336	799.952	17.4063	2.94731	51.3007	17.4591	3.7164	64.8819
0.797135	800.134	17.421	2.94548	51.3132	17.5855	3.69371	64.9547
0.798021	799.813	17.4204	2.94505	51.3003	17.4083	3.72563	64.8554
0.798855	800.654	17.4449	2.94156	51.3261	17.3981	3.72739	64.8481
0.799696	823.103	17.4192	3.03871	52.9315	17.5119	3.70748	64.9241
0.800566	1009.97	18.4606	3.51615	64.8852	17.4658	3.7156	64.8945
0.801435	995.088	17.3228	3.71608	64.3558	17.4432	3.71971	64.8824
0.802302	1001.16	16.9966	3.79121	64.4335	17.4548	3.71761	64.8884
0.80311	999.7	17.7658	3.65853	65.0029	17.4735	3.71431	64.9005
0.803896	1000.07	17.5144	3.70569	64.8969	17.4533	3.71789	64.8882
0.804716	999.982	17.2322	3.75479	64.7037	17.4654	3.7158	64.8964
0.805453	1000	17.4789	3.71326	64.902	17.464	3.71601	64.8947
0.80623	999.999	17.5519	3.6999	64.9384	17.4515	3.7182	64.8866
0.806999	1000	17.4183	3.72404	64.8651	17.465	3.71585	64.896
0.807821	1000	17.4498	3.71853	64.886	17.4476	3.71887	64.8838
0.808609	1000	17.5077	3.70814	64.9195	17.4636	3.71606	64.8943
0.809394	1000	17.4844	3.71235	64.9067	17.4618	3.71646	64.8947
0.810204	1000	17.4716	3.71466	64.8995	17.5871	3.69325	64.9516
0.811018	1000	17.507	3.70829	64.9197	17.6601	3.67895	64.9689
0.811814	1000	17.5048	3.70866	64.9179	17.5964	3.69153	64.9563
0.812597	1000	17.4959	3.71028	64.9132	17.5867	3.69338	64.9529
0.81338	1000	17.498	3.70992	64.9148	17.6215	3.68664	64.9625
0.814158	1000	17.5106	3.70761	64.9209	17.606	3.68963	64.9581
0.814966	1000	17.5238	3.70522	64.9279	17.5958	3.69163	64.9555
0.815805	1000	17.5273	3.70456	64.9295	17.6067	3.68951	64.9586
0.816614	1000	17.5277	3.70448	64.9295	17.6143	3.68808	64.9613
0.817438	1000	17.521	3.70571	64.9262	17.6078	3.68934	64.9595
0.818229	1000	17.5137	3.70703	64.9222	17.6102	3.68886	64.9601
0.819029	1000	17.524	3.70518	64.9282	17.6073	3.6894	64.9588
0.819877	1000	17.5174	3.70636	64.9244	17.6009	3.69062	64.9566
0.820679	1000	17.5221	3.70554	64.9274	17.6121	3.68851	64.9609
0.821533	1000	17.5215	3.70564	64.9269	17.6108	3.68875	64.9603
0.822375	1000	17.5158	3.70667	64.9239	17.61	3.68889	64.96
0.823195	1000	17.5168	3.7065	64.9244	17.6051	3.68982	64.9582
0.824022	1000	17.5098	3.70775	64.9206	17.6071	3.68945	64.9589
0.824809	1000	17.5032	3.70897	64.9173	17.6055	3.68975	64.9583
0.825567	1000	17.5003	3.70947	64.9154	17.609	3.6891	64.9597
0.82634	1000	17.5085	3.70802	64.9203	17.6139	3.68816	64.9615
0.827168	1000	17.5152	3.70677	64.9235	17.6162	3.68773	64.9624
0.827961	1000	17.5187	3.70612	64.9249	17.5912	3.69244	64.9528
0.828784	1000	17.5338	3.70336	64.9326	17.6098	3.68894	64.96
0.8296	1000	17.5321	3.70365	64.9314	17.611	3.68871	64.9604
0.830412	1000	17.5354	3.70305	64.9332	17.611	3.68871	64.9604
0.831253	1000	17.5393	3.70235	64.9354	17.6082	3.68924	64.9594
0.832096	1000	17.5364	3.70288	64.934	17.617	3.68758	64.9627
0.832938	1000	17.5335	3.70342	64.9324	17.5927	3.69215	64.9533
0.83376	1000	17.5253	3.70491	64.9282	17.6033	3.69017	64.9575
0.83457	1000	17.5291	3.70424	64.9303	17.6151	3.68793	64.962
0.835404	1000	17.5269	3.70463	64.9292	17.614	3.68814	64.9616
0.836194	1000	17.5153	3.70674	64.9229	17.6111	3.68869	64.9604
0.836985	1000	17.5177	3.7063	64.9243	17.6053	3.68978	64.9582
0.837759	1000	17.5129	3.70718	64.9218	17.6072	3.68943	64.9589
0.838589	1000	17.5297	3.70416	64.9314	17.6025	3.69031	64.9572
0.839429	1000	17.52	3.70588	64.9255	17.6166	3.68766	64.9626
0.840242	1000	17.5494	3.70049	64.9402	17.6074	3.68939	64.959
0.841101	1000	17.5396	3.70226	64.9348	17.6083	3.68922	64.9593
0.841898	1000	17.548	3.70072	64.9386	17.6067	3.68953	64.9587
0.842705	1000	17.5391	3.70235	64.9344	17.5993	3.69091	64.9559
0.843535	1000	17.552	3.7	64.9412	17.6076	3.68935	64.9591
0.844394	1000	17.5459	3.70109	64.9376	17.6118	3.68855	64.9607
0.845177	1000	17.5586	3.69873	64.943	17.6091	3.68907	64.9597
0.846024	1000	17.5548	3.69945	64.9416	17.6078	3.68931	64.9591
0.846873	1000	17.5569	3.69908	64.9431	17.605	3.68984	64.958
0.847732	1000	17.5513	3.7001	64.9403	17.5991	3.69095	64.9558
0.848574	1000	17.5463	3.70103	64.9381	17.6083	3.68921	64.9594
0.849394	1000	17.547	3.70092	64.9385	17.6105	3.6888	64.9602
0.850255	1000	17.5611	3.69827	64.9445	17.6074	3.68939	64.959
0.851078	1000	17.5614	3.69818	64.9439	17.6045	3.68993	64.9579
0.851882	1000	17.5543	3.69953	64.9411	17.5998	3.69082	64.9561
0.852694	1000	17.5486	3.70058	64.9385	17.6053	3.68978	64.9582
0.853479	1000	17.5414	3.7019	64.9351	17.614	3.68815	64.9616
0.854255	1000	17.5431	3.7016	64.9361	17.6068	3.68949	64.9588
0.855033	1000	17.5399	3.70218	64.9345	17.6037	3.69009	64.9575
0.855803	1000	17.5427	3.7017	64.9361	17.6045	3.68994	64.9578
0.856622	1000	17.5481	3.70071	64.9389	17.6036	3.69009	64.9575
0.857471	1000	17.5531	3.69976	64.9408	17.6087	3.68913	64.9595
0.858269	1000	17.5665	3.69725	64.9462	17.6148	3.688	64.9619
0.859109	1000	17.564	3.69771	64.9452	17.6087	3.68915	64.9594
0.859861	1000	17.5718	3.69622	64.9478	17.6069	3.68949	64.9588
0.860699	1000	17.581	3.69454	64.9523	17.6077	3.68934	64.9591
0.8615	1000	17.5695	3.69668	64.9477	17.6061	3.68963	64.9584
0.862287	1000	17.5709	3.69645	64.9485	17.6128	3.68837	64.9611
0.863089	1000	17.5693	3.69672	64.9473	17.6101	3.68887	64.96
0.863933	1000	17.5607	3.69833	64.9437	17.6032	3.69017	64.9573
0.86469	1000	17.5571	3.69898	64.9419	17.6077	3.68932	64.9591
0.865519	1000	17.5656	3.6974	64.9456	17.601	3.69059	64.9564
0.866302	1000	17.5512	3.7001	64.9396	17.6021	3.69038	64.9568
0.8671	1000	17.5542	3.69953	64.9408	17.6113	3.68866	64.9605
0.867894	1000	17.5509	3.70016	64.9395	17.6152	3.68791	64.9621
0.868722	1000	17.5635	3.69783	64.9455	17.6042	3.68998	64.9576
0.869566	1000	17.5533	3.6997	64.9407	17.6039	3.69004	64.9575
0.870393	1000	17.5573	3.69899	64.9428	17.6064	3.68958	64.9585
0.871215	1000	17.5454	3.70117	64.9371	17.6022	3.69037	64.9568
0.872016	1000	17.5536	3.69967	64.9412	17.6161	3.68775	64.9624
0.872845	1000	17.5432	3.70159	64.9361	17.6022	3.69036	64.9568
0.873638	1000	17.5431	3.70162	64.9364	17.6155	3.68787	64.9622
0.874458	1000	17.5489	3.70054	64.9391	17.6024	3.69033	64.9569
0.875298	1000	17.559	3.69864	64.9431	17.6071	3.68945	64.9587
0.876082	1000	17.5626	3.69796	64.9443	17.6084	3.6892	64.9592
0.876874	1000	17.5612	3.69822	64.9438	17.6074	3.68938	64.9588
0.877644	1000	17.5747	3.69567	64.9487	17.6053	3.68978	64.9579
0.878503	1000	17.5816	3.69438	64.9517	17.6056	3.68971	64.9581
0.879354	1000	17.575	3.69564	64.9493	17.6053	3.68978	64.958
0.880153	1000	17.5712	3.69636	64.9483	17.609	3.68908	64.9595
0.880941	1000	17.5726	3.69614	64.9493	17.6137	3.68819	64.9615
0.881721	1000	17.5594	3.69857	64.9431	17.6123	3.68846	64.9609
0.882516	1000	17.5832	3.69407	64.9522	17.6114	3.68863	64.9605
0.883364	1000	17.5812	3.69441	64.9507	17.6075	3.68936	64.9589
0.884152	1000	17.5914	3.69247	64.9544	17.5961	3.69149	64.9542
0.884988	1000	17.5996	3.6909	64.957	17.6116	3.6886	64.9605
0.885799	1000	17.5938	3.69199	64.9546	17.6091	3.68907	64.9599
0.886604	1000	17.6135	3.68821	64.9609	17.6115	3.68862	64.9607
0.887427	1000	17.6151	3.68788	64.9605	17.6064	3.68959	64.9589
0.888226	1000	17.6147	3.68796	64.9606	17.6035	3.69014	64.9579
0.889033	1000	17.6157	3.68777	64.9609	17.6025	3.69032	64.9575
0.889838	1000	17.6244	3.68605	64.9629	17.6064	3.68959	64.959
0.890641	1000	17.6219	3.68654	64.9622	17.6113	3.68865	64.9606
0.891455	1000	17.617	3.68753	64.9616	17.6042	3.69001	64.9581
0.892275	1000	17.6105	3.68877	64.9593	17.605	3.68985	64.9584
0.893068	1000	17.6087	3.68911	64.9589	17.5954	3.69169	64.955
0.893869	1000	17.6048	3.68987	64.9578	17.6112	3.68867	64.9607
0.894674	1000	17.6075	3.68935	64.9588	17.6095	3.689	64.9599
0.895484	1000	17.6031	3.69022	64.9578	17.6083	3.68923	64.9596
0.896317	1000	17.6071	3.68946	64.959	17.6169	3.68759	64.9626
0.897125	1000	17.6163	3.68765	64.9609	17.5963	3.6915	64.9552
0.897929	1000	17.6187	3.68719	64.9618	17.6029	3.69027	64.9578
0.898754	1000	17.6245	3.68604	64.9632	17.6163	3.68771	64.9624
0.899566	1000	17.6207	3.68676	64.9616	17.6061	3.68964	64.9587
0.900338	1000	17.6173	3.68745	64.9612	17.6072	3.68944	64.9593
0.901195	1000	17.6313	3.68477	64.9657	17.6141	3.68813	64.9615
0.90204	1000	17.631	3.68478	64.9647	17.5805	3.69452	64.9497
0.902893	1000	17.6239	3.6862	64.9637	17.61	3.68891	64.9603
0.903743	1000	17.621	3.68677	64.9629	17.6147	3.68802	64.9618
0.904622	1000	17.6248	3.68605	64.9644	17.6078	3.68933	64.9593
0.905466	1000	17.6036	3.6901	64.9575	17.6064	3.68958	64.9589
0.906296	1000	17.6177	3.68742	64.9624	17.6016	3.6905	64.9572
0.907113	1000	17.5962	3.69152	64.9551	17.6004	3.69072	64.9567
0.907877	1000	17.6018	3.69046	64.957	17.6065	3.68958	64.9589
0.908692	1000	17.6079	3.68929	64.9594	17.6042	3.69001	64.9581
0.90951	1000	17.5997	3.69087	64.9565	17.6031	3.69022	64.9577
0.910324	1000	17.5992	3.69096	64.9566	17.6041	3.69003	64.958
0.911161	1000	17.6065	3.68959	64.9593	17.6015	3.69052	64.9572
0.912025	1000	17.6045	3.68998	64.9586	17.6033	3.69018	64.9578
0.912845	1000	17.5919	3.69237	64.954	17.6158	3.68781	64.9622
0.913673	1000	17.6081	3.68928	64.9596	17.6116	3.6886	64.9607
0.914491	1000	17.5948	3.69182	64.9552	17.6121	3.68851	64.9609
0.915335	1000	17.6076	3.68939	64.9598	17.6077	3.68934	64.9593
0.916197	1000	17.607	3.68945	64.9588	17.6045	3.68995	64.9582
0.917014	1000	17.6265	3.68571	64.9646	17.598	3.69119	64.9559
0.917864	1000	17.6155	3.68778	64.9603	17.616	3.68776	64.9623
0.918623	1000	17.6316	3.68465	64.9648	17.6061	3.68964	64.9588
0.919455	1000	17.6324	3.6845	64.9649	17.6033	3.69017	64.9578
0.92027	1000	17.6324	3.68446	64.9642	17.6039	3.69006	64.958
0.921057	1000	17.6308	3.68479	64.9644	17.6034	3.69017	64.9578
0.921817	1000	17.6252	3.68588	64.9625	17.609	3.6891	64.9599
0.922641	1000	17.6385	3.6833	64.9663	17.6152	3.68792	64.962
0.923449	1000	17.6184	3.68723	64.9615	17.6055	3.68976	64.9585
0.924264	1000	17.6101	3.68885	64.9595	17.6056	3.68975	64.9586
0.925071	1000	17.611	3.68867	64.9598	17.6033	3.69018	64.9577
0.925894	1000	17.6172	3.68749	64.9616	17.5923	3.69228	64.9538
0.926718	1000	17.6115	3.68861	64.9603	17.6066	3.68956	64.959
0.927565	1000	17.6114	3.68861	64.9602	17.6078	3.68933	64.9593
0.928403	1000	17.6075	3.68939	64.9592	17.6051	3.68984	64.9584
0.929248	1000	17.6131	3.68831	64.9612	17.6057	3.68973	64.9586
0.930093	1000	17.5996	3.69088	64.9565	17.6049	3.68988	64.9583
0.930924	1000	17.6138	3.68819	64.9616	17.6072	3.68945	64.9592
0.931809	1000	17.6235	3.68629	64.9639	17.6148	3.68799	64.9618
0.932647	1000	17.6148	3.68793	64.9608	17.6093	3.68904	64.9599
0.933489	1000	17.6142	3.68809	64.9612	17.6041	3.69003	64.958
0.934297	1000	17.6053	3.68978	64.958	17.5985	3.69109	64.956
0.935133	1000	17.6215	3.68667	64.9631	17.5974	3.6913	64.9557
0.93596	1000	17.5999	3.69082	64.9565	17.6095	3.689	64.96
0.936768	1000	17.6053	3.6898	64.9585	17.604	3.69004	64.958
0.937592	1000	17.6014	3.69056	64.9572	17.6157	3.68782	64.9622
0.938434	1000	17.6053	3.68982	64.9589	17.6051	3.68984	64.9583
0.939299	1000	17.6088	3.68917	64.9602	17.5973	3.69131	64.9557
0.94018	1000	17.6062	3.68966	64.9593	17.6101	3.68888	64.9602
0.941011	1000	17.5936	3.69206	64.9549	17.6086	3.68917	64.9596
0.941838	1000	17.5935	3.69206	64.9548	17.6057	3.68973	64.9587
0.942641	1000	17.5902	3.69271	64.9537	17.6101	3.68888	64.9601
0.94346	1000	17.5878	3.69314	64.9528	17.5939	3.69197	64.9544
0.944252	1000	17.5858	3.69354	64.9523	17.5851	3.69364	64.9514
0.945088	1000	17.5915	3.69248	64.9547	17.6022	3.69038	64.9574
0.945919	1000	17.5926	3.69223	64.9546	17.5997	3.69085	64.9565
0.946722	1000	17.602	3.69043	64.9573	17.5974	3.6913	64.9556
0.947557	1000	17.6109	3.68873	64.9603	17.5933	3.69207	64.9542
0.948426	1000	17.6088	3.68917	64.9603	17.5923	3.69226	64.9539
0.949283	1000	17.598	3.6912	64.9562	17.5888	3.69294	64.9526
0.95011	1000	17.6001	3.69083	64.9574	17.5985	3.69109	64.9561
0.950968	1000	17.6026	3.69034	64.9582	17.5963	3.69151	64.9552
0.95181	1000	17.5922	3.6923	64.9543	17.5921	3.69231	64.9538
0.952604	1000	17.5845	3.69377	64.9516	17.5933	3.69208	64.9542
0.953389	1000	17.5846	3.69375	64.9517	17.591	3.69252	64.9534
0.954164	1000	17.5759	3.6954	64.9484	17.597	3.69137	64.9556
0.954917	1000	17.5845	3.69378	64.9516	17.6052	3.68981	64.9584
0.955748	1000	17.5991	3.69102	64.957	17.591	3.69252	64.9534
0.956555	1000	17.5804	3.69455	64.95	17.6035	3.69014	64.9579
0.957316	1000	17.5814	3.69437	64.9505	17.6004	3.69072	64.9567
0.958101	1000	17.5833	3.694	64.951	17.5941	3.69193	64.9544
0.958867	1000	17.5829	3.69409	64.9511	17.5881	3.69306	64.9523
0.959667	1000	17.5766	3.69528	64.9491	17.6005	3.69071	64.9568
0.960453	1000	17.5805	3.69453	64.9502	17.5997	3.69087	64.9564
0.961247	1000	17.5937	3.69202	64.9548	17.5927	3.69219	64.954
0.962027	1000	17.5831	3.69404	64.951	17.6024	3.69036	64.9574
0.962823	1000	17.5896	3.69281	64.9535	17.592	3.69232	64.9537
0.963623	1000	17.5883	3.69305	64.9529	17.5963	3.6915	64.9553
0.964428	1000	17.5878	3.69314	64.9527	17.5977	3.69124	64.9557
0.965186	1000	17.5781	3.69499	64.9493	17.6027	3.6903	64.9576
0.965984	1000	17.584	3.69388	64.9515	17.611	3.68871	64.9604
0.966754	1000	17.5778	3.69504	64.9492	17.5908	3.69256	64.9532
0.967546	1000	17.582	3.69426	64.9509	17.5809	3.69443	64.9497
0.968325	1000	17.5674	3.69701	64.9453	17.5699	3.69653	64.9459
0.969084	1000	17.5707	3.69639	64.9467	17.6106	3.6888	64.9605
0.969873	1000	17.5732	3.69595	64.9479	17.6138	3.68819	64.9615
0.970666	1000	17.56	3.69841	64.9424	17.6113	3.68866	64.9605
0.971403	1000	17.5585	3.69871	64.9422	17.5917	3.69238	64.9536
0.972149	1000	17.5585	3.69872	64.9424	17.5802	3.69457	64.9494
0.97287	1000	17.556	3.69919	64.9415	17.5874	3.69321	64.9522
0.973645	1000	17.5702	3.69653	64.9472	17.616	3.68776	64.9623
0.974415	1000	17.564	3.6977	64.945	17.613	3.68833	64.9612
0.975133	1000	17.5461	3.70103	64.9369	17.5866	3.69335	64.9518
0.975906	1000	17.5689	3.69679	64.9471	17.593	3.69212	64.954
0.97672	1000	17.5638	3.69776	64.9451	17.5834	3.69396	64.9507
0.977444	1000	17.5515	3.70001	64.939	17.5812	3.69438	64.9498
0.978212	1000	17.579	3.6949	64.9512	17.5853	3.6936	64.9514
0.978986	1000	17.5529	3.69976	64.9398	17.6012	3.69057	64.957
0.979693	1000	17.5565	3.69909	64.9412	17.5909	3.69254	64.9533
0.980466	1000	17.5632	3.69781	64.9437	17.5953	3.69169	64.9549
0.981226	1000	17.5659	3.69731	64.9449	17.5909	3.69254	64.9533
0.981965	1000	17.5548	3.69938	64.9402	17.6	3.6908	64.9566
0.982703	1000	17.5628	3.69789	64.9435	17.606	3.68967	64.9587
0.983438	1000	17.5626	3.69792	64.9433	17.6083	3.68922	64.9596
0.984214	1000	17.5786	3.69494	64.9504	17.6105	3.68881	64.9603
0.985065	1000	17.5715	3.69626	64.9473	17.6011	3.69059	64.9569
0.985828	1000	17.5709	3.69635	64.9467	17.5918	3.69237	64.9537
0.986599	1000	17.5612	3.69815	64.9425	17.5957	3.69162	64.955
0.987311	1000	17.5631	3.69783	64.9439	17.5963	3.69151	64.9552
0.988067	1000	17.5527	3.69977	64.9393	17.5972	3.69134	64.9555
0.988789	1000	17.5684	3.69683	64.9458	17.5965	3.69147	64.9554
0.989538	1000	17.5578	3.69882	64.9414	17.6018	3.69047	64.9572
0.990339	1000	17.5745	3.69575	64.9493	17.6029	3.69414	65.0274
0.991096	1000	17.5486	3.70056	64.9379	17.6204	3.69076	65.0328
0.991825	1000	17.5579	3.69885	64.9426	17.638	3.68734	65.0374
0.99253	1000	17.548	3.70066	64.9377	17.6556	3.68389	65.0411
0.993311	1000	17.5592	3.69859	64.9426	17.6731	3.6804	65.0441
0.994055	1000	17.5517	3.69998	64.9393	17.6906	3.67688	65.0463
0.994748	1000	17.5329	3.70346	64.9308	17.7082	3.67332	65.0477
0.995432	1000	17.561	3.69827	64.9436	17.7256	3.66973	65.0483
0.996199	1000	17.5673	3.69707	64.9461	17.7406	3.6661	65.0389
0.996945	1000	17.5607	3.69834	64.944	17.7406	3.66296	64.9831
0.997688	1000	17.5521	3.69991	64.9397	17.7406	3.66296	64.9831
0.998442	1000	17.5615	3.69816	64.9438	17.7348	3.66296	64.9618
0.999254	1000	17.5478	3.70071	64.9377	17.729	3.66418	64.962
0.999555	1000	17.5477	3.70074	64.9377	17.7221	3.66541	64.9586

## Sheet: Table 3
Decreases in solar irradiance (Ei), constant operating temperature of 25 °C
Time (s)	Ei (W/m2)	Voltage MPP P&O (V)	Current MPP P&O (A)	Output Power P&O (W)	Voltage MPP Fuzzy (V)	Current MPP Fuzzy (A)	Output Power Fuzzy (W)
0.000700305	1000	4.51023	4.08811	19.8706	14.0861	3.97827	56.3658
0.00140207	1000	18.3632	3.07893	54.7661	20.835	1.80127	37.7676
0.00219549	1000	20.2744	2.21891	44.7355	18.9226	3.25864	61.5771
0.00298035	1000	17.3508	3.79844	66.2385	16.8043	3.80394	63.8639
0.00381109	1000	16.5325	3.81508	62.926	17.1965	3.75224	64.5064
0.00468438	1000	18.0407	3.60651	65.1048	18.3131	3.52596	64.5907
0.00552372	1000	17.5632	3.69085	64.7985	17.4118	3.7237	64.8322
0.00629149	1000	17.0739	3.77951	64.5375	17.0587	3.77966	64.4749
0.00708382	1000	17.5645	3.69738	64.9399	17.6587	3.67909	64.9654
0.00791341	1000	17.6	3.69036	64.9478	17.7676	3.65614	64.9577
0.00877994	1000	17.3591	3.73425	64.8224	17.48	3.71361	64.9141
0.00965972	1000	17.4309	3.72169	64.8707	17.5841	3.69373	64.9487
0.0104808	1000	17.5452	3.70132	64.9393	17.655	3.6801	64.9706
0.0113363	1000	17.4506	3.71831	64.8849	17.5595	3.69851	64.9424
0.0121427	1000	17.449	3.71867	64.8854	17.5758	3.69546	64.9493
0.0129985	1000	17.4948	3.71049	64.9125	17.6107	3.68877	64.9601
0.0138126	1000	17.4969	3.71007	64.9131	17.5832	3.69403	64.9512
0.0146311	1000	17.4599	3.71671	64.8917	17.5773	3.69516	64.9495
0.0153474	1000	17.4924	3.71094	64.9119	17.5638	3.69767	64.9435
0.0161473	1000	17.5009	3.70939	64.9159	17.6041	3.69009	64.9593
0.0170314	1000	17.5079	3.70815	64.9205	17.593	3.69221	64.9555
0.017906	1000	17.5036	3.70894	64.9185	17.598	3.69125	64.9572
0.0187825	1000	17.5233	3.70533	64.9283	17.5985	3.69115	64.9573
0.0196623	1000	17.5288	3.70432	64.9307	17.5956	3.6917	64.9563
0.0205136	1000	17.534	3.70336	64.9332	17.5941	3.69199	64.9557
0.0213738	1000	17.5317	3.70372	64.9311	17.5868	3.69333	64.9525
0.0221535	1000	17.5408	3.70205	64.9353	17.5881	3.6931	64.9533
0.0230091	1000	17.5421	3.70182	64.9363	17.5937	3.69206	64.9555
0.0238518	1000	17.5373	3.70271	64.9341	17.5892	3.6929	64.9535
0.0246854	1000	17.5362	3.70291	64.9335	17.5939	3.69202	64.9554
0.0255005	1000	17.5197	3.7059	64.9245	17.592	3.69234	64.954
0.0263277	1000	17.5351	3.7031	64.9328	17.596	3.69164	64.9565
0.0271699	1000	17.5404	3.7021	64.9349	17.5838	3.6939	64.9509
0.0279368	1000	17.5422	3.70176	64.9355	17.5878	3.69318	64.9534
0.028772	1000	17.5489	3.70051	64.9385	17.5785	3.69491	64.9493
0.0295424	1000	17.567	3.69715	64.9465	17.5826	3.69415	64.9511
0.0303153	1000	17.5778	3.69514	64.9511	17.5789	3.69483	64.9497
0.0311408	1000	17.5665	3.69719	64.9449	17.5939	3.69202	64.9556
0.0320122	1000	17.573	3.69596	64.9475	17.5976	3.69133	64.957
0.0328894	1000	17.5755	3.69553	64.9493	17.5973	3.69138	64.9569
0.0337666	1000	17.5845	3.69385	64.953	17.5974	3.69136	64.957
0.0346438	1000	17.5756	3.69556	64.9503	17.5974	3.69137	64.957
0.0355209	1000	17.5734	3.69597	64.9496	17.5974	3.69137	64.957
0.0363981	1000	17.5718	3.69628	64.949	17.5974	3.69136	64.957
0.0372753	1000	17.5705	3.69653	64.9485	17.5974	3.69137	64.957
0.0381525	1000	17.5736	3.69592	64.9492	17.5974	3.69136	64.957
0.0390298	1000	17.572	3.69623	64.9486	17.5973	3.69138	64.957
0.0399067	1000	17.5702	3.69657	64.9479	17.5977	3.69132	64.9571
0.0407826	1000	17.5695	3.6967	64.9477	17.5951	3.69179	64.956
0.0416324	1000	17.5688	3.69684	64.9475	17.5913	3.6925	64.9545
0.0424623	1000	17.556	3.69918	64.9414	17.5918	3.69242	64.9547
0.0432826	1000	17.5604	3.69841	64.944	17.5766	3.69525	64.9483
0.0440184	1000	17.5459	3.70107	64.9367	17.5843	3.69383	64.9517
0.044845	1000	17.576	3.6955	64.9506	17.5885	3.69304	64.9533
0.0456667	1000	17.5704	3.69647	64.9469	17.5881	3.6931	64.9532
0.0464908	1000	17.5735	3.69588	64.9481	17.5884	3.69306	64.9533
0.0473222	1000	17.5726	3.69606	64.9478	17.5931	3.69216	64.9552
0.0481525	1000	17.5779	3.69507	64.9502	17.5906	3.69265	64.9542
0.0490058	1000	17.5836	3.69398	64.952	17.5892	3.6929	64.9535
0.0497795	1000	17.5856	3.69356	64.952	17.5799	3.69464	64.9497
0.0505625	1000	17.5911	3.69254	64.9543	17.5852	3.69365	64.9519
0.0513357	1000	17.5917	3.69244	64.9548	17.5769	3.69519	64.9483
0.0520935	1000	17.5876	3.69321	64.953	17.5899	3.69277	64.9538
0.0529605	1000	17.5792	3.69479	64.9499	17.5954	3.69173	64.9561
0.0537889	1000	17.5881	3.69314	64.9537	17.589	3.69292	64.9533
0.0545942	1000	17.5819	3.69428	64.951	17.5861	3.69347	64.9522
0.0554012	1000	17.578	3.69504	64.9497	17.5894	3.69287	64.9539
0.056222	1000	17.5881	3.69315	64.9542	17.5801	3.69462	64.9501
0.0570237	1000	17.5786	3.69493	64.9504	17.5929	3.69221	64.9553
0.0578803	1000	17.5789	3.69488	64.9504	17.5916	3.69246	64.9546
0.0587159	1000	17.5684	3.69689	64.947	17.5906	3.69264	64.9543
0.059564	1000	17.5698	3.69664	64.9478	17.5863	3.69344	64.9525
0.0603178	1000	17.5735	3.69589	64.9482	17.5695	3.69661	64.9458
0.0610997	1000	17.5829	3.6941	64.9514	17.592	3.69238	64.9549
0.0619213	1000	17.5831	3.69403	64.951	17.5803	3.69458	64.9501
0.062742	1000	17.5887	3.69298	64.953	17.5967	3.6915	64.9567
0.0636231	1000	17.5766	3.69525	64.9484	17.5971	3.69141	64.9569
0.0644987	1000	17.5943	3.69195	64.9557	17.5975	3.69135	64.957
0.0653763	1000	17.5985	3.69115	64.9573	17.5974	3.69137	64.957
0.0662534	1000	17.5973	3.69138	64.9569	17.5974	3.69136	64.957
0.0671306	1000	17.5946	3.69191	64.9561	17.5974	3.69137	64.957
0.0680078	1000	17.5938	3.69205	64.9559	17.5974	3.69136	64.957
0.068885	1000	17.5925	3.6923	64.9555	17.5974	3.69136	64.957
0.0697622	1000	17.5903	3.69273	64.9548	17.5974	3.69136	64.957
0.0706394	1000	17.5896	3.69286	64.9546	17.5974	3.69136	64.957
0.0715166	1000	17.5875	3.69326	64.9539	17.5974	3.69136	64.957
0.0723938	1000	17.5864	3.69348	64.9535	17.5974	3.69136	64.957
0.0732709	1000	17.5847	3.6938	64.953	17.5974	3.69136	64.957
0.0741481	1000	17.5834	3.69404	64.9526	17.5974	3.69136	64.957
0.0750253	1000	17.5792	3.69486	64.9513	17.5974	3.69136	64.957
0.0759025	1000	17.5743	3.6958	64.9499	17.5974	3.69137	64.957
0.0767797	1000	17.5735	3.69595	64.9496	17.5974	3.69136	64.957
0.0776569	1000	17.5704	3.69655	64.9485	17.5974	3.69137	64.957
0.0785341	1000	17.5736	3.69593	64.9493	17.5974	3.69135	64.957
0.0794112	1000	17.5723	3.69617	64.9488	17.5971	3.69142	64.9569
0.0802885	1000	17.5711	3.69639	64.9482	17.5983	3.6912	64.9574
0.0811545	1000	17.5694	3.69671	64.9476	17.5887	3.69298	64.9534
0.0819566	1000	17.5695	3.6967	64.9478	17.5864	3.69343	64.9526
0.0827883	1000	17.563	3.69789	64.9447	17.5905	3.69266	64.9541
0.083621	1000	17.5585	3.69875	64.9428	17.5884	3.69306	64.9532
0.0844181	1000	17.5489	3.7005	64.9381	17.583	3.69406	64.9512
0.0852504	1000	17.5567	3.69908	64.9419	17.5915	3.69246	64.9545
0.0860628	1000	17.5652	3.69752	64.9463	17.5894	3.69287	64.9537
0.0868844	1000	17.5511	3.70011	64.9395	17.5782	3.69496	64.949
0.087619	1000	17.5494	3.70043	64.9387	17.5805	3.69453	64.9501
0.0884552	1000	17.541	3.70196	64.9347	17.5938	3.69204	64.9555
0.0893096	1000	17.5615	3.69823	64.9451	17.5936	3.69208	64.9554
0.0901519	1000	17.5463	3.70101	64.9374	17.5898	3.69279	64.9538
0.0909781	1000	17.5426	3.70169	64.9357	17.5904	3.69268	64.9541
0.0918331	1000	17.5641	3.69771	64.9455	17.5942	3.69195	64.9556
0.09267	1000	17.5717	3.69627	64.9483	17.5895	3.69285	64.9537
0.0934937	1000	17.5757	3.69553	64.95	17.5867	3.69337	64.9525
0.0943289	1000	17.5863	3.69348	64.9532	17.5969	3.69146	64.9568
0.0951942	1000	17.5859	3.69352	64.9523	17.5917	3.69244	64.9546
0.0960021	1000	17.5983	3.69117	64.9567	17.5786	3.69489	64.9491
0.0967869	1000	17.5957	3.69163	64.9551	17.5904	3.69268	64.9541
0.0976102	1000	17.6196	3.68706	64.9633	17.5883	3.69306	64.9532
0.098413	1000	17.6088	3.68909	64.9587	17.5827	3.69412	64.9509
0.0992073	1000	17.6211	3.68675	64.9631	17.5899	3.69276	64.9539
0.100037	1000	17.613	3.6883	64.9606	17.5866	3.69339	64.9525
0.100824	1000	17.6189	3.68718	64.9627	17.5915	3.69243	64.9535
0.10162	1000	17.5922	3.69225	64.9531	17.5905	3.69267	64.9543
0.102471	1000	17.6123	3.68842	64.9601	17.5897	3.69279	64.9537
0.10327	1000	17.6259	3.68581	64.964	17.5859	3.69351	64.9521
0.104096	1000	17.6241	3.68612	64.9628	17.5958	3.69167	64.9563
0.104966	1000	17.6128	3.68831	64.9601	17.5931	3.69216	64.9551
0.105795	1000	17.6203	3.6869	64.9627	17.5909	3.69258	64.9542
0.106624	1000	17.6243	3.68613	64.9643	17.5914	3.69248	64.9544
0.107455	1000	17.6061	3.68961	64.958	17.5906	3.69262	64.954
0.108281	1000	17.6018	3.69042	64.9565	17.5902	3.69271	64.9537
0.109071	1000	17.6035	3.69013	64.9576	17.5885	3.69301	64.953
0.109901	1000	17.6208	3.6868	64.9629	17.5911	3.69254	64.9545
0.11071	1000	17.6073	3.68935	64.9576	17.5799	3.69466	64.9501
0.111528	1000	17.6056	3.68971	64.9577	17.5891	3.69292	64.9537
0.112332	1000	17.6247	3.68605	64.9639	17.5803	3.69457	64.9502
0.113143	1000	17.6318	3.68466	64.9658	17.5926	3.69227	64.9551
0.113965	1000	17.6022	3.69036	64.9568	17.5762	3.69535	64.9485
0.114721	1000	17.5863	3.69342	64.952	17.5866	3.69339	64.9528
0.115585	1000	17.6013	3.69057	64.9572	17.593	3.6922	64.9552
0.116415	1000	17.6022	3.69042	64.958	17.5892	3.6929	64.9537
0.117253	1000	17.6083	3.68927	64.9603	17.5879	3.69314	64.9532
0.118067	1000	17.5871	3.69328	64.9524	17.5868	3.69336	64.9528
0.118886	1000	17.583	3.69406	64.9511	17.5866	3.69339	64.9527
0.119684	1000	17.601	3.69067	64.9581	17.5736	3.69584	64.9474
0.120444	1000	17.5986	3.69113	64.9573	17.5839	3.6939	64.9516
0.121241	1000	17.5963	3.69156	64.9565	17.5777	3.69507	64.9491
0.121961	1000	17.5796	3.69471	64.95	17.5584	3.69869	64.9413
0.122642	1000	17.5666	3.69716	64.9449	17.577	3.6952	64.949
0.123451	1000	17.5806	3.69453	64.9504	17.5811	3.69442	64.9504
0.124221	1000	17.5929	3.69217	64.9543	17.5758	3.69542	64.9483
0.124983	1000	17.5621	3.69799	64.9428	17.5847	3.69375	64.952
0.125849	1000	17.5796	3.69472	64.9499	17.5989	3.69109	64.9575
0.126725	1000	17.58	3.69465	64.9502	17.597	3.69144	64.9568
0.127603	1000	17.594	3.69202	64.9561	17.5975	3.69135	64.957
0.12848	1000	17.5911	3.69257	64.955	17.5974	3.69137	64.957
0.129357	1000	17.5902	3.69275	64.9548	17.5974	3.69136	64.957
0.130234	1000	17.5887	3.69304	64.9543	17.5974	3.69137	64.957
0.131111	1000	17.5872	3.69333	64.9538	17.5974	3.69136	64.957
0.131988	1000	17.5853	3.69368	64.9532	17.5974	3.69136	64.957
0.132866	1000	17.5844	3.69386	64.9529	17.5974	3.69137	64.957
0.133743	1000	17.5827	3.69419	64.9523	17.5974	3.69136	64.957
0.13462	1000	17.5761	3.69545	64.9505	17.5974	3.69136	64.957
0.135497	1000	17.5744	3.69578	64.9499	17.5974	3.69136	64.957
0.136374	1000	17.5722	3.69621	64.9491	17.5974	3.69136	64.957
0.137252	1000	17.571	3.69643	64.9487	17.5974	3.69136	64.957
0.138129	1000	17.5736	3.69592	64.9492	17.5974	3.69136	64.957
0.139006	1000	17.572	3.69622	64.9487	17.5974	3.69136	64.957
0.139883	1000	17.5699	3.69661	64.9478	17.5974	3.69136	64.957
0.14076	1000	17.5699	3.69662	64.9479	17.5974	3.69136	64.957
0.141638	1000	17.568	3.69698	64.9472	17.5974	3.69136	64.957
0.142515	1000	17.5681	3.69696	64.9473	17.5974	3.69136	64.957
0.143392	1000	17.5664	3.69729	64.9466	17.5974	3.69137	64.957
0.144269	1000	17.5649	3.69756	64.946	17.5974	3.69136	64.957
0.145146	1000	17.5637	3.69779	64.9456	17.5973	3.69138	64.957
0.146023	1000	17.5618	3.69815	64.9449	17.5973	3.69138	64.9569
0.1469	1000	17.5611	3.69829	64.9446	17.5974	3.69136	64.957
0.147777	1000	17.5589	3.69869	64.9437	17.5974	3.69137	64.957
0.148654	1000	17.5581	3.69885	64.9434	17.5974	3.69136	64.957
0.149531	1000	17.5563	3.69918	64.9427	17.5974	3.69136	64.957
0.150409	1000	17.5549	3.69945	64.9421	17.5974	3.69136	64.957
0.151286	1000	17.5538	3.69965	64.9417	17.5974	3.69136	64.957
0.152163	1000	17.5518	3.70003	64.9409	17.5974	3.69136	64.957
0.15304	1000	17.5511	3.70016	64.9406	17.5974	3.69136	64.957
0.153917	1000	17.549	3.70056	64.9397	17.5974	3.69137	64.957
0.154795	1000	17.5481	3.70072	64.9393	17.5974	3.69136	64.957
0.155672	1000	17.5464	3.70104	64.9386	17.5974	3.69137	64.957
0.156549	1000	17.5449	3.70132	64.938	17.5974	3.69136	64.957
0.157427	1000	17.5439	3.70151	64.9375	17.5971	3.69142	64.9569
0.158305	1000	17.5419	3.70189	64.9367	17.5974	3.69136	64.957
0.159182	1000	17.5412	3.70202	64.9363	17.5973	3.69138	64.9569
0.160059	1000	17.5391	3.7024	64.9354	17.5976	3.69132	64.9571
0.160936	1000	17.5381	3.70258	64.935	17.5947	3.69186	64.9559
0.161773	1000	17.5365	3.70288	64.9343	17.589	3.69294	64.9536
0.162595	1000	17.535	3.70316	64.9336	17.5859	3.69353	64.9523
0.16342	1000	17.5338	3.70339	64.933	17.5938	3.69204	64.9556
0.164265	1000	17.5326	3.70361	64.9326	17.5834	3.69398	64.9512
0.16505	1000	17.5256	3.70487	64.9287	17.5861	3.69348	64.9524
0.165886	1000	17.5275	3.70454	64.93	17.5917	3.69243	64.9546
0.166698	1000	17.5179	3.70627	64.9245	17.5867	3.69336	64.9526
0.167534	1000	17.5192	3.70603	64.9253	17.5904	3.69269	64.9542
0.168344	1000	17.524	3.70518	64.9283	17.5879	3.69312	64.9525
0.169112	1000	17.5089	3.70789	64.9196	17.5821	3.69421	64.9506
0.16989	1000	17.5122	3.70731	64.9216	17.5824	3.69418	64.9509
0.17072	1000	17.5288	3.70431	64.9309	17.5931	3.69217	64.9552
0.171543	1000	17.5196	3.70595	64.9252	17.5851	3.69366	64.9519
0.172373	1000	17.5314	3.7038	64.9312	17.5897	3.6928	64.9538
0.173166	1000	17.5389	3.70239	64.9346	17.587	3.69332	64.9528
0.174024	1000	17.5484	3.70065	64.939	17.5922	3.69233	64.9548
0.174794	1000	17.5613	3.69827	64.9448	17.5724	3.69605	64.9467
0.175597	1000	17.5584	3.69876	64.9426	17.5984	3.69117	64.9574
0.176481	1000	17.5577	3.69887	64.9422	17.5963	3.69157	64.9566
0.177359	1000	17.5575	3.69892	64.9422	17.5976	3.69132	64.957
0.178212	1000	17.5493	3.70043	64.9383	17.5897	3.69281	64.9538
0.179023	1000	17.5637	3.69775	64.9447	17.5835	3.69396	64.9513
0.179829	1000	17.5764	3.69541	64.9507	17.5924	3.69231	64.955
0.180674	1000	17.5643	3.69768	64.9457	17.5886	3.69302	64.9533
0.181501	1000	17.5622	3.69804	64.9441	17.5911	3.69255	64.9544
0.182334	1000	17.5568	3.69902	64.9415	17.5905	3.69266	64.9542
0.183169	1000	17.5667	3.69721	64.9464	17.5905	3.69266	64.9542
0.184019	1000	17.5621	3.69806	64.9442	17.5934	3.69211	64.9553
0.184857	1000	17.5602	3.69841	64.9434	17.5905	3.69265	64.9541
0.185691	1000	17.5689	3.6968	64.9472	17.5917	3.69244	64.9547
0.186541	1000	17.5805	3.69464	64.9521	17.5903	3.69269	64.954
0.187359	1000	17.5667	3.69721	64.9462	17.5891	3.69291	64.9536
0.188183	1000	17.5646	3.6976	64.9452	17.5863	3.69344	64.9524
0.189003	1000	17.5876	3.69325	64.9541	17.5934	3.69211	64.9554
0.189831	1000	17.5875	3.69321	64.953	17.5843	3.69382	64.9515
0.190661	1000	17.5877	3.69317	64.9528	17.591	3.69256	64.9544
0.191496	1000	17.5898	3.6928	64.9541	17.597	3.69145	64.9568
0.192338	1000	17.5803	3.69457	64.9499	17.5762	3.69533	64.9481
0.193088	1000	17.6	3.69084	64.9573	17.5918	3.69241	64.9547
0.19395	999.999	17.6088	3.68916	64.9604	17.5886	3.693	64.9532
0.194752	1000	17.6102	3.68886	64.9599	17.5883	3.69308	64.9535
0.195586	999.986	17.6163	3.68767	64.9615	17.5909	3.69253	64.9533
0.19642	1000.04	17.616	3.68774	64.9618	17.591	3.69274	64.9573
0.197244	999.906	17.6141	3.6881	64.9612	17.5854	3.69311	64.9446
0.198076	999.999	17.6138	3.68819	64.9616	17.6009	3.69115	64.962
0.198911	1000.09	17.6158	3.68771	64.9607	17.5598	3.69695	64.9334
0.19974	971.965	17.6223	3.68684	64.9689	17.6126	3.58196	63.0781
0.200598	788.891	17.6121	3.68722	64.9391	16.3982	3.03026	49.6657
0.201431	804.949	17.6175	3.69175	65.0337	17.8162	2.87803	51.2244
0.202234	798.844	17.5808	3.67675	64.6574	18.3558	2.73536	50.2137
0.203033	800.295	17.7066	3.68042	65.1159	17.2775	2.97084	51.339
0.203828	799.929	16.6286	3.05989	50.8873	17.2156	2.97388	51.1888
0.204617	800.017	17.3338	2.95836	51.2392	17.7491	2.88777	51.2586
0.205418	799.996	18.3629	2.7427	50.3885	17.5415	2.92385	51.2849
0.206215	800.001	17.4469	2.942	51.3299	17.3071	2.96313	51.2834
0.206998	800	17.3889	2.94847	51.2647	17.5018	2.93168	51.3088
0.207766	800	17.8347	2.87009	51.1899	17.5556	2.92236	51.3027
0.208558	800	17.6355	2.90734	51.2697	17.4246	2.94454	51.307
0.209354	800	17.5	2.93217	51.3127	17.4517	2.94005	51.308
0.210113	800	17.641	2.90701	51.2816	17.4961	2.93266	51.3092
0.210866	800	17.6278	2.90938	51.2848	17.4788	2.93558	51.3094
0.211672	800	17.5388	2.92535	51.3062	17.4575	2.93913	51.3092
0.212488	800	17.5788	2.91831	51.2993	17.4882	2.93403	51.3101
0.213308	800	17.6017	2.91422	51.2944	17.4852	2.93452	51.3099
0.214128	800	17.5598	2.92168	51.3034	17.4717	2.93679	51.3098
0.214924	800	17.5559	2.92237	51.3039	17.4729	2.93657	51.3094
0.215704	800	17.5589	2.92184	51.3033	17.4757	2.93609	51.3095
0.216483	800	17.5619	2.92131	51.303	17.4696	2.93711	51.3092
0.217268	800	17.5448	2.92429	51.3051	17.4743	2.93634	51.3096
0.218055	800	17.5527	2.92295	51.3048	17.4716	2.93678	51.3093
0.218836	800	17.5468	2.92396	51.3052	17.4758	2.93608	51.3097
0.219639	800	17.5331	2.92631	51.3065	17.4742	2.93635	51.3096
0.220421	800	17.5382	2.92546	51.3063	17.4709	2.93689	51.3093
0.221193	800	17.5428	2.92467	51.306	17.4695	2.93711	51.3091
0.221967	800	17.5426	2.92469	51.3058	17.4737	2.93644	51.3095
0.222753	800	17.5278	2.92724	51.307	17.4736	2.93646	51.3095
0.223541	800	17.5229	2.9281	51.3079	17.4745	2.93629	51.3096
0.224334	800	17.5202	2.92857	51.3082	17.4727	2.9366	51.3094
0.22513	800	17.5112	2.9301	51.3087	17.4779	2.93574	51.3098
0.225932	800	17.4955	2.93277	51.3093	17.4766	2.93595	51.3097
0.226752	800	17.5012	2.93182	51.3094	17.4812	2.9352	51.3101
0.227547	800	17.5066	2.93091	51.3095	17.4667	2.93758	51.3089
0.228293	800	17.4964	2.93263	51.3098	17.4683	2.93732	51.3091
0.229073	800	17.4837	2.93477	51.3097	17.4714	2.93681	51.3093
0.229834	800	17.4797	2.93543	51.3097	17.4675	2.93745	51.309
0.230595	800	17.468	2.93737	51.3092	17.469	2.9372	51.3091
0.231376	800	17.4772	2.93587	51.3098	17.4772	2.93586	51.3098
0.232183	800	17.4753	2.93616	51.3094	17.4742	2.93634	51.3095
0.232964	800	17.4678	2.93742	51.3094	17.4717	2.93676	51.3093
0.233752	800	17.4542	2.93966	51.3085	17.4751	2.93621	51.3096
0.234529	800	17.4591	2.93886	51.309	17.4696	2.9371	51.3092
0.235314	800	17.4608	2.93857	51.3089	17.4767	2.93593	51.3097
0.236106	800	17.4459	2.941	51.3075	17.4725	2.93662	51.3094
0.236894	800	17.4272	2.94411	51.3068	17.4736	2.93645	51.3095
0.237664	800	17.4318	2.94336	51.3075	17.4684	2.9373	51.3091
0.238427	800	17.4279	2.94397	51.3064	17.469	2.9372	51.3091
0.239183	800	17.4227	2.94483	51.306	17.4662	2.93766	51.3089
0.239917	800	17.4192	2.94539	51.3056	17.4613	2.93847	51.3085
0.24066	800	17.4208	2.94513	51.3059	17.47	2.93705	51.3092
0.241411	800	17.4131	2.94636	51.3045	17.4679	2.93739	51.3091
0.242196	800	17.4094	2.94696	51.3038	17.4711	2.93685	51.3092
0.242909	800	17.405	2.94765	51.3031	17.4513	2.94011	51.3077
0.243598	800	17.4058	2.94752	51.3032	17.4607	2.93857	51.3085
0.244289	800	17.4049	2.94767	51.3031	17.452	2.93999	51.3078
0.244992	800	17.4047	2.94771	51.3031	17.4694	2.93714	51.3092
0.24581	800	17.4046	2.9477	51.3028	17.4823	2.93503	51.3101
0.246588	800	17.4158	2.94592	51.3048	17.4604	2.93862	51.3084
0.247313	800	17.4119	2.94657	51.3047	17.4645	2.93794	51.3088
0.24806	800	17.4025	2.94804	51.3026	17.4693	2.93715	51.3092
0.248814	800	17.4064	2.94744	51.3035	17.4638	2.93806	51.3087
0.249562	800	17.3936	2.94946	51.3008	17.4705	2.93695	51.3093
0.250351	800	17.4151	2.94605	51.3051	17.4781	2.93572	51.3099
0.251171	800	17.4121	2.94651	51.3043	17.4797	2.93545	51.31
0.25199	800	17.4046	2.94775	51.3038	17.4796	2.93547	51.31
0.25281	800	17.4047	2.94774	51.3038	17.4796	2.93546	51.31
0.253629	800	17.4032	2.94798	51.3035	17.4796	2.93546	51.31
0.254449	800	17.3972	2.94893	51.3025	17.4796	2.93546	51.31
0.255269	800	17.3967	2.949	51.3023	17.4796	2.93546	51.31
0.256088	800	17.3941	2.94942	51.3019	17.4796	2.93546	51.31
0.256908	800	17.3928	2.94963	51.3016	17.4796	2.93546	51.31
0.257728	800	17.3919	2.94977	51.3014	17.4796	2.93546	51.31
0.258548	800	17.3894	2.95016	51.3009	17.4796	2.93546	51.31
0.259367	800	17.3885	2.95031	51.3007	17.4796	2.93546	51.31
0.260187	800	17.3869	2.95055	51.3004	17.4796	2.93546	51.31
0.261007	800	17.385	2.95085	51.3	17.4796	2.93546	51.31
0.261826	800	17.3841	2.951	51.2998	17.4796	2.93546	51.31
0.262646	800	17.3821	2.95132	51.2994	17.4796	2.93546	51.31
0.263466	800	17.3809	2.9515	51.2991	17.4796	2.93546	51.31
0.264285	800	17.3793	2.95176	51.2988	17.4796	2.93546	51.31
0.265105	800	17.3776	2.95202	51.2984	17.4796	2.93546	51.31
0.265925	800	17.3765	2.95219	51.2982	17.4796	2.93546	51.31
0.266744	800	17.3745	2.95251	51.2977	17.4796	2.93546	51.31
0.267564	800	17.3734	2.95267	51.2975	17.4796	2.93546	51.31
0.268384	800	17.3717	2.95294	51.2971	17.4796	2.93546	51.31
0.269203	800	17.3701	2.9532	51.2967	17.4796	2.93546	51.31
0.270023	800	17.369	2.95337	51.2964	17.4796	2.93546	51.31
0.270843	800	17.3669	2.95369	51.2959	17.4796	2.93546	51.31
0.271662	800	17.366	2.95385	51.2957	17.4796	2.93546	51.31
0.272482	800	17.3642	2.95412	51.2952	17.4796	2.93546	51.31
0.273302	800	17.3626	2.95436	51.2948	17.4796	2.93546	51.31
0.274121	800	17.3615	2.95454	51.2946	17.4796	2.93546	51.31
0.274941	800	17.3594	2.95486	51.294	17.4796	2.93546	51.31
0.275761	800	17.3585	2.95501	51.2938	17.4796	2.93546	51.31
0.27658	800	17.3566	2.9553	51.2933	17.4796	2.93546	51.31
0.2774	800	17.3551	2.95552	51.2929	17.4796	2.93546	51.31
0.27822	800	17.3539	2.95571	51.2926	17.4796	2.93546	51.31
0.279039	800	17.3519	2.95602	51.292	17.4796	2.93546	51.31
0.279859	800	17.351	2.95617	51.2917	17.4796	2.93546	51.31
0.280679	800	17.3491	2.95647	51.2912	17.4796	2.93546	51.31
0.281498	800	17.3477	2.95668	51.2908	17.4796	2.93546	51.31
0.282318	800	17.3464	2.95688	51.2905	17.4796	2.93546	51.31
0.283138	800	17.3444	2.95718	51.2899	17.4796	2.93546	51.31
0.283957	800	17.3435	2.95732	51.2896	17.4796	2.93546	51.31
0.284777	800	17.3415	2.95763	51.289	17.4796	2.93546	51.31
0.285597	800	17.3402	2.95782	51.2886	17.4796	2.93546	51.31
0.286416	800	17.3388	2.95803	51.2882	17.4796	2.93546	51.31
0.287236	800	17.3369	2.95833	51.2877	17.4796	2.93546	51.31
0.288056	800	17.336	2.95847	51.2874	17.4796	2.93546	51.31
0.288875	800	17.334	2.95878	51.2867	17.4796	2.93546	51.31
0.289695	800	17.3328	2.95896	51.2864	17.4796	2.93546	51.31
0.290515	800	17.3313	2.95919	51.2859	17.4796	2.93546	51.31
0.291334	800	17.3295	2.95947	51.2853	17.4796	2.93546	51.31
0.292154	800	17.3285	2.95961	51.285	17.4796	2.93546	51.31
0.292974	800	17.3265	2.95992	51.2843	17.4796	2.93546	51.31
0.293793	800	17.3253	2.9601	51.284	17.4796	2.93546	51.31
0.294613	800	17.3238	2.96033	51.2835	17.4796	2.93546	51.31
0.295433	800	17.322	2.9606	51.2829	17.4796	2.93546	51.31
0.296252	800	17.321	2.96075	51.2825	17.4796	2.93546	51.31
0.297072	800	17.319	2.96106	51.2818	17.4796	2.93546	51.31
0.297892	800	17.3179	2.96122	51.2815	17.4796	2.93546	51.31
0.298711	800	17.3163	2.96147	51.2809	17.4796	2.93546	51.31
0.299531	800	17.3146	2.96173	51.2803	17.4796	2.93546	51.31
0.300351	800	17.3135	2.96188	51.28	17.4796	2.93546	51.31
0.30117	800	17.3115	2.96219	51.2792	17.4796	2.93546	51.31
0.30199	800	17.3104	2.96235	51.2789	17.4796	2.93546	51.31
0.30281	800	17.3087	2.9626	51.2783	17.4796	2.93546	51.31
0.303629	800	17.3071	2.96284	51.2777	17.4796	2.93546	51.31
0.304449	800	17.3061	2.963	51.2773	17.4796	2.93546	51.31
0.305269	800	17.3054	2.9631	51.2771	17.4796	2.93546	51.31
0.306088	800	17.3171	2.96134	51.2813	17.4796	2.93546	51.31
0.306908	800	17.3259	2.96001	51.2842	17.4796	2.93546	51.31
0.307728	800	17.3301	2.95938	51.2855	17.4796	2.93546	51.31
0.308548	800	17.3394	2.95795	51.2884	17.4796	2.93546	51.31
0.309367	800	17.3472	2.95675	51.2907	17.4796	2.93546	51.31
0.310187	800	17.3535	2.95578	51.2925	17.4796	2.93546	51.31
0.311007	800	17.3618	2.9545	51.2947	17.4796	2.93546	51.31
0.311826	800	17.3694	2.95332	51.2965	17.4796	2.93546	51.31
0.312646	800	17.3764	2.95221	51.2982	17.4796	2.93546	51.31
0.313467	800	17.3842	2.95098	51.2999	17.4795	2.93548	51.31
0.314288	800	17.3918	2.94978	51.3014	17.4796	2.93546	51.31
0.31511	800	17.3994	2.94858	51.3029	17.4795	2.93548	51.31
0.315931	800	17.4072	2.94733	51.3042	17.4796	2.93546	51.31
0.316751	800	17.4149	2.94611	51.3054	17.4796	2.93546	51.31
0.31757	800	17.4224	2.94489	51.3065	17.4796	2.93546	51.31
0.31839	800	17.4249	2.94448	51.3064	17.4796	2.93546	51.31
0.31921	800	17.4193	2.94536	51.3053	17.4796	2.93546	51.31
0.320029	800	17.4213	2.94506	51.306	17.4796	2.93546	51.31
0.320849	800	17.4211	2.94509	51.306	17.4796	2.93546	51.31
0.321668	800	17.418	2.94557	51.3054	17.4796	2.93547	51.31
0.322489	800	17.426	2.9443	51.3065	17.4787	2.93561	51.3099
0.323273	800	17.4148	2.94609	51.3047	17.4696	2.93709	51.3091
0.324039	800	17.4076	2.94725	51.3038	17.475	2.93621	51.3096
0.324843	800	17.4188	2.94546	51.3057	17.4763	2.93601	51.3097
0.325626	800	17.423	2.94478	51.3062	17.4726	2.93661	51.3094
0.326407	800	17.4311	2.94348	51.3074	17.4734	2.93648	51.3094
0.327183	800	17.4272	2.94408	51.3063	17.4718	2.93675	51.3093
0.327961	800	17.4281	2.94397	51.3071	17.4743	2.93633	51.3095
0.328741	800	17.4201	2.94522	51.3051	17.4725	2.93663	51.3093
0.329516	800	17.4298	2.94366	51.3067	17.4752	2.93619	51.3096
0.330307	800	17.4144	2.94615	51.3047	17.4714	2.93681	51.3092
0.33108	800	17.4059	2.94753	51.3036	17.477	2.9359	51.3097
0.331857	800	17.4081	2.94716	51.3038	17.4688	2.93723	51.309
0.332642	800	17.4058	2.94754	51.3037	17.4782	2.9357	51.3098
0.333444	800	17.4044	2.94777	51.3035	17.4783	2.93567	51.3099
0.334247	800	17.4029	2.948	51.3032	17.4733	2.9365	51.3094
0.335008	800	17.3948	2.94928	51.3015	17.4708	2.93691	51.3092
0.335787	800	17.3978	2.94882	51.3022	17.4736	2.93645	51.3094
0.33656	800	17.3982	2.94875	51.3023	17.4734	2.93648	51.3094
0.337342	800	17.3869	2.95053	51.2998	17.4739	2.9364	51.3095
0.338141	800	17.4002	2.94845	51.3031	17.4755	2.93613	51.3096
0.338911	800	17.3906	2.94995	51.3008	17.4732	2.93651	51.3094
0.33969	800	17.3917	2.94978	51.3011	17.4726	2.93661	51.3094
0.340489	800	17.3828	2.95118	51.299	17.4781	2.93572	51.3098
0.341247	800	17.3895	2.95013	51.3007	17.4677	2.93741	51.309
0.342018	800	17.3849	2.95085	51.2996	17.4747	2.93627	51.3095
0.342801	800	17.3844	2.95093	51.2996	17.4783	2.93568	51.3099
0.343613	800	17.3875	2.95046	51.3004	17.473	2.93654	51.3093
0.344358	800	17.3796	2.95168	51.2984	17.4722	2.93668	51.3093
0.345173	800	17.3849	2.95088	51.2999	17.4801	2.93538	51.31
0.345919	800	17.381	2.95148	51.2989	17.4626	2.93825	51.3084
0.346689	800	17.3796	2.95169	51.2986	17.4822	2.93504	51.3102
0.347496	800	17.3746	2.95248	51.2973	17.4681	2.93734	51.3088
0.348197	800	17.3756	2.95233	51.2977	17.4691	2.93719	51.3091
0.349005	800	17.3705	2.95311	51.2963	17.4808	2.93527	51.31
0.349826	800	17.3742	2.95255	51.2975	17.4781	2.93571	51.3098
0.350595	800	17.3668	2.95369	51.2953	17.4657	2.93773	51.3086
0.351279	800	17.3623	2.95438	51.2941	17.4632	2.93815	51.3085
0.352059	800	17.3821	2.95132	51.2995	17.4814	2.93517	51.3101
0.352886	800	17.3849	2.95084	51.2995	17.478	2.93573	51.3098
0.353682	800	17.3911	2.94989	51.3009	17.4776	2.93579	51.3098
0.354502	800	17.4021	2.94815	51.3032	17.4771	2.93587	51.3097
0.355263	800	17.4056	2.94757	51.3035	17.4702	2.937	51.309
0.356033	800	17.403	2.94799	51.3031	17.4751	2.9362	51.3095
0.356813	800	17.4036	2.94791	51.3034	17.4731	2.93652	51.3093
0.357566	800	17.4002	2.94843	51.3026	17.4717	2.93675	51.3091
0.358329	800	17.3978	2.94881	51.3021	17.4757	2.9361	51.3095
0.35912	800	17.4008	2.94835	51.3028	17.4764	2.93598	51.3096
0.359895	800	17.4083	2.94716	51.3043	17.4735	2.93646	51.3092
0.360642	800	17.4101	2.94686	51.3043	17.4743	2.93633	51.3093
0.361438	800	17.4173	2.94569	51.3053	17.4778	2.93576	51.3097
0.36221	800	17.4174	2.94568	51.3055	17.4727	2.93658	51.3092
0.363002	800	17.4199	2.94531	51.3062	17.4768	2.93592	51.3098
0.36378	800	17.414	2.94623	51.305	17.4685	2.9373	51.3092
0.364567	800	17.4076	2.94726	51.3039	17.4731	2.93653	51.3095
0.365359	800	17.4057	2.94756	51.3034	17.4768	2.93592	51.3098
0.366151	800	17.401	2.9483	51.3027	17.4731	2.93654	51.3095
0.366923	800	17.4027	2.94803	51.303	17.4719	2.93672	51.309
0.367685	800	17.3995	2.94855	51.3026	17.4725	2.93663	51.3095
0.368473	800	17.3969	2.94896	51.3019	17.4747	2.93627	51.3096
0.369265	800	17.3966	2.94901	51.3021	17.4713	2.93683	51.3093
0.370034	800	17.3963	2.94905	51.3019	17.4719	2.93672	51.3094
0.37082	800	17.3938	2.94945	51.3014	17.4706	2.93694	51.3093
0.371599	800	17.3978	2.94883	51.3024	17.4732	2.93652	51.3095
0.372391	800	17.3935	2.94951	51.3015	17.4753	2.93618	51.3097
0.373175	800	17.3928	2.94961	51.3014	17.4692	2.93717	51.3092
0.373949	800	17.3923	2.9497	51.3013	17.4709	2.93689	51.3093
0.374718	800	17.3854	2.95077	51.2996	17.4702	2.937	51.3093
0.375493	800	17.3909	2.94993	51.3012	17.4699	2.93705	51.3092
0.376263	800	17.3866	2.9506	51.3001	17.4706	2.93694	51.3093
0.377039	800	17.3896	2.95013	51.301	17.4703	2.93699	51.3093
0.377793	800	17.3813	2.95142	51.2989	17.4631	2.93817	51.3088
0.378562	800	17.3834	2.9511	51.2995	17.4786	2.93564	51.3099
0.37938	800	17.3766	2.95216	51.2977	17.4711	2.93685	51.3093
0.380131	800	17.3753	2.95236	51.2974	17.4718	2.93675	51.3094
0.380949	800	17.3769	2.95212	51.298	17.4754	2.93615	51.3096
0.381701	800	17.3733	2.95267	51.297	17.4754	2.93614	51.3093
0.382508	800	17.3725	2.95279	51.2968	17.4801	2.93538	51.31
0.383329	800	17.3852	2.95081	51.2997	17.4796	2.93547	51.31
0.384151	800	17.3966	2.94901	51.302	17.4757	2.93611	51.3096
0.384894	800	17.3888	2.95025	51.3008	17.4581	2.939	51.3084
0.385652	800	17.3871	2.95044	51.2989	17.4788	2.9356	51.3099
0.386482	800	17.4017	2.94843	51.3067	17.4785	2.93564	51.3098
0.387254	800	17.4101	2.94615	51.2935	17.4654	2.93779	51.3089
0.38804	800	17.4189	2.94693	51.3265	17.4802	2.93536	51.31
0.388859	800	17.3789	2.94628	51.223	17.4754	2.93615	51.3096
0.389641	800	17.46	2.85987	49.9089	17.4684	2.9373	51.3091
0.390408	800	16.1848	2.26245	36.594	17.4727	2.9366	51.3095
0.391197	800	17.5802	2.14421	37.649	17.4703	2.93699	51.3093
0.391949	800	18.0015	2.04948	36.8874	17.4686	2.93726	51.3088
0.392686	800	16.9406	2.23293	37.8449	17.4701	2.93702	51.3093
0.393479	800	17.3722	2.16829	37.6584	17.4729	2.93657	51.3095
0.394262	799.999	17.6823	2.1216	37.5166	17.4695	2.93712	51.3091
0.395034	800.003	17.2457	2.18956	37.7611	17.4743	2.93635	51.3098
0.395838	799.991	17.3204	2.17854	37.7317	17.474	2.93634	51.3088
0.396621	800.02	17.5004	2.15192	37.6597	17.4725	2.93674	51.311
0.397407	799.998	17.3428	2.17562	37.7309	17.4724	2.93652	51.3084
0.39821	799.574	17.3273	2.17792	37.737	17.4804	2.93409	51.2842
0.399003	801.712	17.4161	2.1649	37.7037	17.4512	2.9452	51.4123
0.399796	761.205	17.3514	2.17442	37.7288	17.4663	2.7876	48.6945
0.400598	587.372	17.3273	2.17793	37.7374	16.2202	2.24813	36.4278
0.401399	604.883	17.3639	2.17264	37.7252	17.6635	2.13121	37.6013
0.402175	598.881	17.3413	2.17592	37.7329	18.2905	1.98455	36.3078
0.402972	600.276	17.3233	2.17852	37.7388	17.0742	2.21411	37.8124
0.403816	599.935	17.3308	2.17743	37.7364	16.9687	2.22122	37.6824
0.404654	600.015	17.3162	2.17952	37.7406	17.6276	2.13283	37.6027
0.405481	599.997	17.3064	2.18092	37.7434	17.2098	2.19279	37.733
0.4063	600.001	17.3007	2.1817	37.7447	16.9046	2.23135	37.7211
0.407125	600	17.3096	2.18046	37.7426	17.2732	2.18564	37.7527
0.40791	600	17.3047	2.18114	37.7436	17.2455	2.18906	37.7502
0.408743	600	17.297	2.18223	37.7458	17.0336	2.21646	37.7547
0.409559	600	17.2937	2.1827	37.7465	17.1759	2.19852	37.7609
0.410407	600	17.2851	2.1839	37.7485	17.2143	2.19352	37.7595
0.411248	600	17.2898	2.18325	37.7475	17.1065	2.20745	37.7616
0.412079	600	17.2817	2.18437	37.7492	17.1539	2.20142	37.7625
0.412927	600	17.2713	2.1858	37.7514	17.189	2.19689	37.7621
0.413732	600	17.2735	2.18551	37.751	17.131	2.20434	37.7623
0.414574	600	17.2659	2.18656	37.7525	17.1531	2.20154	37.763
0.41539	600	17.2594	2.18745	37.7537	17.1687	2.19953	37.7627
0.416248	600	17.2569	2.18779	37.7541	17.1532	2.20153	37.7629
0.417065	600	17.2504	2.18868	37.7553	17.1458	2.20246	37.7627
0.417856	600	17.2417	2.18987	37.7567	17.1578	2.20093	37.7627
0.41864	600	17.2352	2.19074	37.7575	17.1566	2.20109	37.7629
0.419523	600	17.2317	2.19122	37.7582	17.1568	2.20107	37.7631
0.42036	600	17.2189	2.19293	37.7595	17.1524	2.20161	37.7626
0.421118	600	17.214	2.19358	37.7599	17.1561	2.20115	37.7629
0.421995	600	17.2173	2.19315	37.7597	17.1579	2.20093	37.7631
0.42287	600	17.2182	2.19303	37.7597	17.1606	2.20059	37.7631
0.423747	600	17.2191	2.19291	37.7594	17.1598	2.20069	37.763
0.424625	600	17.2247	2.19215	37.759	17.1582	2.2009	37.763
0.425471	600	17.2102	2.19408	37.7603	17.1552	2.20127	37.7628
0.426268	600	17.2047	2.19481	37.7608	17.1517	2.20171	37.7627
0.427054	600	17.1979	2.19572	37.7613	17.1529	2.20155	37.7628
0.427873	600	17.1921	2.19648	37.7618	17.1548	2.20132	37.7629
0.428702	600	17.1944	2.19618	37.7617	17.1562	2.20115	37.7629
0.429543	600	17.1977	2.19575	37.7614	17.1571	2.20103	37.763
0.430395	600	17.1868	2.19718	37.7621	17.1572	2.20101	37.763
0.431227	600	17.1765	2.19853	37.7627	17.155	2.20129	37.7629
0.432049	600	17.181	2.19794	37.7624	17.154	2.20142	37.7628
0.432872	600	17.1762	2.19856	37.7626	17.1577	2.20095	37.763
0.433729	600	17.1727	2.19901	37.7626	17.1573	2.201	37.763
0.434571	600	17.1696	2.19941	37.7626	17.1552	2.20127	37.7629
0.435376	600	17.1673	2.19971	37.7628	17.1531	2.20153	37.7628
0.436205	600	17.1599	2.20067	37.7629	17.1559	2.20118	37.7629
0.43704	600	17.1509	2.20181	37.7628	17.1565	2.2011	37.7629
0.437867	600	17.1435	2.20275	37.7626	17.155	2.2013	37.7629
0.438699	600	17.1398	2.20324	37.7627	17.1573	2.201	37.763
0.439539	600	17.1288	2.20462	37.7621	17.1552	2.20127	37.7629
0.440372	600	17.1244	2.20518	37.7619	17.1564	2.20112	37.7629
0.441211	600	17.1215	2.20555	37.762	17.1565	2.2011	37.7629
0.442048	600	17.1084	2.20717	37.7608	17.155	2.20129	37.7629
0.442861	600	17.1152	2.20634	37.7617	17.1551	2.20128	37.7629
0.443691	600	17.107	2.20735	37.7608	17.1544	2.20136	37.7628
0.4445	600	17.1066	2.2074	37.7608	17.1566	2.20109	37.7629
0.445332	600	17.1055	2.20754	37.7608	17.1531	2.20154	37.7628
0.446159	600	17.1	2.20822	37.7602	17.1571	2.20103	37.7629
0.446996	600	17.1019	2.20799	37.7605	17.1557	2.20121	37.7629
0.447789	600	17.0942	2.20893	37.7595	17.1525	2.20161	37.7628
0.448642	600	17.0989	2.20836	37.7603	17.1594	2.20074	37.763
0.449456	600	17.0907	2.20937	37.7592	17.1537	2.20146	37.7628
0.450305	600	17.106	2.20749	37.761	17.1553	2.20126	37.7628
0.451073	600	17.0929	2.20909	37.7594	17.153	2.20155	37.7628
0.451931	600	17.0898	2.20948	37.7592	17.1576	2.20096	37.763
0.452717	600	17.0877	2.20973	37.7589	17.1522	2.20164	37.7628
0.453576	600	17.0895	2.20951	37.7593	17.1614	2.20048	37.7631
0.454435	600	17.0829	2.21033	37.7584	17.1518	2.20169	37.7627
0.4552	600	17.0853	2.21003	37.7587	17.155	2.2013	37.7629
0.456074	600	17.0885	2.20964	37.7591	17.1609	2.20055	37.7631
0.45693	600	17.0998	2.20824	37.7602	17.1522	2.20165	37.7627
0.457695	600	17.1078	2.20725	37.761	17.1535	2.20148	37.7628
0.458523	600	17.1118	2.20675	37.7613	17.157	2.20104	37.763
0.45939	600	17.1172	2.20608	37.7617	17.1589	2.2008	37.763
0.460232	600	17.1054	2.20755	37.7608	17.1556	2.20122	37.7629
0.461047	600	17.1065	2.20741	37.7609	17.1527	2.20158	37.7627
0.461832	600	17.1037	2.20776	37.7607	17.1538	2.20145	37.7628
0.462652	600	17.0986	2.20839	37.7601	17.1553	2.20125	37.7629
0.463475	600	17.0974	2.20855	37.7601	17.1555	2.20124	37.7629
0.464299	600	17.095	2.20884	37.7598	17.1551	2.20128	37.7628
0.4651	600	17.0929	2.20909	37.7595	17.1534	2.20149	37.7628
0.465918	600	17.0847	2.21009	37.7586	17.1558	2.2012	37.7629
0.466736	600	17.0784	2.21086	37.7576	17.1533	2.20151	37.7628
0.467535	600	17.078	2.21091	37.7577	17.155	2.20129	37.7629
0.468348	600	17.0784	2.21086	37.7577	17.1546	2.20134	37.7628
0.469186	600	17.0768	2.21106	37.7576	17.1583	2.20088	37.763
0.470003	600	17.0777	2.21095	37.7577	17.1515	2.20173	37.7627
0.470814	600	17.0716	2.21169	37.7568	17.1578	2.20094	37.763
0.471646	600	17.0639	2.21263	37.7557	17.154	2.20142	37.7628
0.472438	600	17.0732	2.21151	37.7572	17.1548	2.20131	37.7628
0.473283	600	17.078	2.21092	37.7577	17.1579	2.20093	37.763
0.474106	600	17.0608	2.213	37.7552	17.1533	2.20151	37.7627
0.474905	600	17.0616	2.2129	37.7554	17.1567	2.20108	37.7629
0.475758	600	17.0675	2.21219	37.7562	17.1568	2.20107	37.7629
0.476571	600	17.0675	2.21219	37.7562	17.1531	2.20154	37.7627
0.477349	600	17.0779	2.21094	37.7578	17.1521	2.20166	37.7627
0.478131	600	17.079	2.21081	37.758	17.153	2.20154	37.7627
0.478886	600	17.0579	2.21335	37.7546	17.1504	2.20187	37.7626
0.479648	600	17.0758	2.21119	37.7576	17.1523	2.20164	37.7627
0.480428	600	17.0661	2.21236	37.756	17.1514	2.20174	37.7626
0.481174	600	17.055	2.2137	37.7542	17.1517	2.20171	37.7627
0.481955	600	17.0668	2.21228	37.7563	17.1533	2.2015	37.7627
0.482739	600	17.0545	2.21375	37.7541	17.1532	2.20152	37.7627
0.483512	600	17.0648	2.21253	37.7561	17.1521	2.20166	37.7627
0.484267	600	17.0649	2.21252	37.756	17.1512	2.20177	37.7626
0.485004	600	17.0607	2.21302	37.7554	17.1491	2.20203	37.7625
0.485741	600	17.0579	2.21336	37.7551	17.1525	2.20161	37.7627
0.486502	600	17.0597	2.21315	37.7554	17.1517	2.20171	37.7626
0.487277	600	17.0479	2.21455	37.7531	17.1521	2.20166	37.7627
0.488063	600	17.0516	2.21412	37.7539	17.1565	2.20111	37.763
0.488943	600	17.0553	2.21367	37.7546	17.1603	2.20062	37.7631
0.489793	600	17.0587	2.21327	37.7553	17.1525	2.20161	37.7628
0.490568	600	17.056	2.21359	37.7548	17.1471	2.20229	37.7626
0.491297	600	17.0561	2.21358	37.7548	17.1425	2.20287	37.7625
0.491944	600	17.0543	2.21381	37.7545	17.1373	2.20353	37.7623
0.492686	600	17.0536	2.21388	37.7544	17.1522	2.20165	37.7628
0.493472	600	17.0522	2.21405	37.7542	17.1476	2.20223	37.7626
0.494197	600	17.0505	2.21426	37.7539	17.1434	2.20276	37.7625
0.494936	600	17.0496	2.21436	37.7538	17.1461	2.20242	37.7626
0.495638	600	17.0476	2.2146	37.7534	17.1398	2.20323	37.7624
0.49634	600	17.0469	2.21469	37.7533	17.1441	2.20267	37.7625
0.497049	600	17.045	2.21491	37.7529	17.1416	2.20299	37.7625
0.497779	600	17.0438	2.21505	37.7527	17.1491	2.20204	37.7627
0.49857	600	17.0426	2.2152	37.7525	17.1506	2.20185	37.7627
0.499323	600	17.0408	2.21542	37.7522	17.1432	2.20278	37.7625
0.500069	600	17.04	2.21551	37.752	17.1536	2.20148	37.7629
0.500938	600	17.038	2.21575	37.7516	17.16	2.20066	37.7631
0.501814	600	17.0372	2.21585	37.7515	17.1593	2.20075	37.7631
0.502691	600	17.0354	2.21605	37.7511	17.1595	2.20072	37.7631
0.503569	600	17.0341	2.21621	37.7509	17.1595	2.20072	37.7631
0.504446	600	17.033	2.21634	37.7507	17.1595	2.20073	37.7631
0.505323	600	17.0311	2.21656	37.7503	17.1595	2.20072	37.7631
0.5062	600	17.0304	2.21665	37.7501	17.1595	2.20072	37.7631
0.507077	600	17.0284	2.21689	37.7497	17.1595	2.20073	37.7631
0.507955	600	17.0275	2.21699	37.7495	17.1595	2.20072	37.7631
0.508832	600	17.0259	2.21717	37.7492	17.1595	2.20072	37.7631
0.509709	600	17.0246	2.21734	37.7489	17.1595	2.20073	37.7631
0.510586	600	17.0311	2.21657	37.7503	17.1595	2.20072	37.7631
0.511463	600	17.043	2.21515	37.7526	17.1595	2.20072	37.7631
0.512341	600	17.046	2.21479	37.7531	17.1595	2.20072	37.7631
0.513218	600	17.0529	2.21397	37.7543	17.1595	2.20072	37.7631
0.514095	600	17.0605	2.21305	37.7556	17.1595	2.20072	37.7631
0.514972	600	17.0662	2.21237	37.7564	17.1595	2.20072	37.7631
0.515849	600	17.0745	2.21136	37.7576	17.1595	2.20072	37.7631
0.516726	600	17.0826	2.21037	37.7586	17.1595	2.20072	37.7631
0.517604	600	17.089	2.20959	37.7593	17.1595	2.20072	37.7631
0.518481	600	17.0961	2.20872	37.7601	17.1595	2.20072	37.7631
0.519358	600	17.1038	2.20776	37.7608	17.1595	2.20072	37.7631
0.520235	600	17.1105	2.20693	37.7613	17.1595	2.20072	37.7631
0.521112	600	17.1177	2.20602	37.7618	17.1595	2.20072	37.7631
0.52199	600	17.1221	2.20548	37.7621	17.1595	2.20072	37.7631
0.522867	600	17.1134	2.20657	37.7615	17.1595	2.20072	37.7631
0.523744	600	17.112	2.20674	37.7614	17.1595	2.20072	37.7631
0.524621	600	17.1099	2.207	37.7613	17.1595	2.20072	37.7631
0.525498	600	17.1078	2.20726	37.7611	17.1595	2.20072	37.7631
0.526376	600	17.107	2.20736	37.761	17.1595	2.20072	37.7631
0.527253	600	17.1058	2.20751	37.7609	17.1595	2.20072	37.7631
0.52813	600	17.1035	2.20779	37.7608	17.1595	2.20072	37.7631
0.529007	600	17.1028	2.20788	37.7607	17.1595	2.20072	37.7631
0.529884	600	17.1014	2.20806	37.7606	17.1595	2.20072	37.7631
0.530762	600	17.0993	2.20832	37.7604	17.1595	2.20072	37.7631
0.531639	600	17.0987	2.20839	37.7603	17.1595	2.20072	37.7631
0.532516	600	17.0966	2.20865	37.7601	17.1595	2.20072	37.7631
0.533393	600	17.0955	2.20879	37.76	17.1595	2.20072	37.7631
0.53427	600	17.0941	2.20896	37.7599	17.1595	2.20072	37.7631
0.535148	600	17.0924	2.20917	37.7597	17.1595	2.20072	37.7631
0.536025	600	17.0914	2.20929	37.7596	17.1595	2.20072	37.7631
0.536902	600	17.0894	2.20953	37.7594	17.1595	2.20072	37.7631
0.537779	600	17.0885	2.20964	37.7593	17.1595	2.20072	37.7631
0.538656	600	17.0867	2.20986	37.7591	17.1595	2.20072	37.7631
0.539533	600	17.0854	2.21003	37.7589	17.1595	2.20072	37.7631
0.540411	600	17.0842	2.21017	37.7588	17.1595	2.20072	37.7631
0.541288	600	17.0823	2.21041	37.7585	17.1595	2.20072	37.7631
0.542165	600	17.0814	2.21051	37.7584	17.1595	2.20072	37.7631
0.543042	600	17.0795	2.21075	37.7582	17.1595	2.20072	37.7631
0.543919	600	17.0784	2.21089	37.758	17.1595	2.20072	37.7631
0.544797	600	17.0769	2.21106	37.7579	17.1595	2.20072	37.7631
0.545674	600	17.0752	2.21127	37.7576	17.1595	2.20072	37.7631
0.546551	600	17.0743	2.21138	37.7575	17.1595	2.20072	37.7631
0.547428	600	17.0723	2.21163	37.7572	17.1595	2.20072	37.7631
0.548305	600	17.0714	2.21174	37.7571	17.1595	2.20072	37.7631
0.549183	600	17.0696	2.21195	37.7569	17.1595	2.20072	37.7631
0.55006	600	17.0683	2.21211	37.7567	17.1595	2.20072	37.7631
0.550937	600	17.0658	2.21241	37.7564	17.1595	2.20072	37.7631
0.551814	600	17.0623	2.21284	37.7559	17.1595	2.20072	37.7631
0.552691	600	17.0618	2.21291	37.7558	17.1595	2.20072	37.7631
0.553569	600	17.0592	2.21322	37.7554	17.1595	2.20072	37.7631
0.554446	600	17.0604	2.21306	37.7555	17.1595	2.20072	37.7631
0.555323	600	17.0588	2.21326	37.7553	17.1595	2.20072	37.7631
0.5562	600	17.0578	2.21338	37.7551	17.1595	2.20072	37.7631
0.557077	600	17.0562	2.21358	37.7548	17.1595	2.20072	37.7631
0.557955	600	17.0553	2.21368	37.7547	17.1595	2.20072	37.7631
0.558832	600	17.0544	2.21379	37.7546	17.1595	2.20072	37.7631
0.559709	600	17.0529	2.21397	37.7543	17.1595	2.20072	37.7631
0.560586	600	17.052	2.21408	37.7542	17.1595	2.20072	37.7631
0.561463	600	17.05	2.21432	37.7538	17.1595	2.20072	37.7631
0.562341	600	17.0491	2.21443	37.7537	17.1595	2.20072	37.7631
0.563218	600	17.0474	2.21462	37.7534	17.1595	2.20072	37.7631
0.564095	600	17.046	2.21479	37.7531	17.1595	2.20072	37.7631
0.564972	600	17.045	2.21492	37.7529	17.1595	2.20072	37.7631
0.565849	600	17.043	2.21515	37.7526	17.1595	2.20072	37.7631
0.566726	600	17.0423	2.21523	37.7524	17.1595	2.20072	37.7631
0.567604	600	17.0403	2.21547	37.7521	17.1595	2.20072	37.7631
0.568481	600	17.0394	2.21558	37.7519	17.1595	2.20072	37.7631
0.569358	600	17.0378	2.21577	37.7516	17.1595	2.20072	37.7631
0.570235	600	17.0363	2.21595	37.7513	17.1595	2.20072	37.7631
0.571112	600	17.0354	2.21606	37.7511	17.1595	2.20072	37.7631
0.57199	600	17.0334	2.21629	37.7507	17.1595	2.20072	37.7631
0.572867	600	17.0327	2.21638	37.7506	17.1595	2.20072	37.7631
0.573744	600	17.0307	2.21661	37.7502	17.1595	2.20072	37.7631
0.574621	600	17.0297	2.21673	37.75	17.1595	2.20072	37.7631
0.575498	600	17.0282	2.2169	37.7497	17.1595	2.20072	37.7631
0.576376	600	17.0267	2.21709	37.7494	17.1595	2.20072	37.7631
0.577253	600	17.0258	2.21719	37.7492	17.1595	2.20072	37.7631
0.57813	600	17.0249	2.2173	37.749	17.1595	2.20072	37.7631
0.579007	600	17.0358	2.21601	37.7512	17.1595	2.20072	37.7631
0.579884	600	17.0446	2.21496	37.7529	17.1595	2.20072	37.7631
0.580762	600	17.0474	2.21463	37.7534	17.1595	2.20072	37.7631
0.581639	600	17.0561	2.21359	37.7548	17.1595	2.20072	37.7631
0.582516	600	17.0617	2.21292	37.7559	17.1595	2.20072	37.7631
0.583393	600	17.0691	2.21197	37.7562	17.1595	2.20072	37.7631
0.58427	600	17.0772	2.2112	37.7609	17.1595	2.20072	37.7631
0.585148	600	17.0845	2.20931	37.745	17.1595	2.20072	37.7631
0.586025	600	17.0936	2.21265	37.8202	17.1595	2.20072	37.7631
0.586902	600	17.0849	2.1933	37.4809	17.1595	2.20072	37.7631
0.587779	600	17.1581	2.25398	38.6367	17.1595	2.20072	37.7631
0.588656	600	16.5941	1.73494	28.9007	17.1595	2.20072	37.7631
0.589533	600	16.2455	1.47543	23.9446	17.1595	2.20072	37.7631
0.590411	600	18.0837	1.28839	23.3309	17.1595	2.20072	37.7631
0.591288	600	16.8682	1.44573	24.3761	17.1595	2.20072	37.7631
0.592165	600	16.7382	1.4612	24.4512	17.1595	2.20072	37.7631
0.593042	600	17.5617	1.36665	24.0097	17.1595	2.20072	37.763
0.593919	600.001	16.9628	1.43995	24.423	17.1595	2.20073	37.7631
0.594797	599.993	16.9269	1.44413	24.4427	17.1595	2.2007	37.7626
0.595674	600.035	17.3053	1.40106	24.2477	17.1595	2.20086	37.7654
0.596551	599.832	16.9989	1.43684	24.4242	17.1593	2.20008	37.7517
0.597428	600.761	16.9993	1.43686	24.425	17.161	2.20359	37.8144
0.598305	596.383	17.1724	1.41733	24.3393	17.15	2.18734	37.5188
0.599183	611.885	17.0237	1.43428	24.4164	17.1965	2.24433	38.5683
0.60006	483.055	17.0057	1.43628	24.4249	16.7407	1.77859	29.8839
0.600937	391.913	17.0964	1.4262	24.3828	16.1742	1.4756	23.8439
0.601814	402.259	17.0205	1.43467	24.4185	18.0908	1.28844	23.3367
0.602688	399.578	17.0061	1.43626	24.4251	16.9065	1.43815	24.2933
0.603564	400.081	17.0487	1.43158	24.4065	16.3768	1.49282	24.4488
0.604441	399.987	17.007	1.43615	24.4245	17.4259	1.3871	24.1802
0.605323	400.002	16.9962	1.43733	24.4291	16.8305	1.45174	24.4261
0.606216	400	17.0131	1.4355	24.4222	16.4875	1.48426	24.4727
0.607108	400	16.9921	1.43777	24.4306	17.0525	1.43205	24.4224
0.608001	400	16.98	1.43907	24.4353	16.7287	1.46319	24.4755
0.608894	400	16.9875	1.43827	24.4325	16.6611	1.46965	24.4855
0.609787	400	16.9734	1.43977	24.4377	16.9425	1.44334	24.4546
0.61068	400	16.9629	1.44089	24.4415	16.7164	1.46481	24.486
0.611573	400	16.9641	1.44076	24.441	16.746	1.46212	24.4842
0.612466	400	16.9545	1.44176	24.4443	16.8686	1.4506	24.4697
0.613358	400	16.9463	1.44262	24.447	16.7306	1.46362	24.4872
0.614251	400	16.9384	1.44345	24.4496	16.7816	1.45889	24.4822
0.615144	400	16.9288	1.44445	24.4526	16.8247	1.45482	24.4769
0.616038	400	16.9203	1.44532	24.4551	16.7489	1.46195	24.4861
0.616931	400	16.915	1.44586	24.4566	16.7932	1.45782	24.4814
0.617824	400	16.9069	1.44669	24.4589	16.8012	1.45706	24.4802
0.618716	400	16.899	1.44749	24.461	16.7639	1.46057	24.4847
0.619609	400	16.8928	1.44811	24.4626	16.7945	1.4577	24.4813
0.620502	400	16.8849	1.44891	24.4646	16.7899	1.45812	24.4817
0.621395	400	16.8776	1.44964	24.4663	16.7738	1.45964	24.4837
0.622288	400	16.8709	1.4503	24.4678	16.7924	1.4579	24.4816
0.623181	400	16.8633	1.45105	24.4695	16.7853	1.45857	24.4823
0.624074	400	16.8562	1.45176	24.471	16.7798	1.45908	24.483
0.624966	400	16.8493	1.45244	24.4724	16.7894	1.45818	24.4819
0.625859	400	16.8418	1.45316	24.4738	16.7859	1.4585	24.4822
0.626752	400	16.8348	1.45385	24.4751	16.7785	1.45922	24.4835
0.627642	400	16.8277	1.45453	24.4763	16.8849	1.44885	24.4632
0.62852	400	16.8204	1.45523	24.4775	17.0127	1.43562	24.4238
0.629397	400	16.8134	1.45591	24.4786	16.8833	1.44902	24.464
0.630272	400	16.8063	1.45659	24.4797	16.9405	1.44323	24.449
0.631145	400	16.7991	1.45727	24.4807	17.1836	1.41595	24.3314
0.632023	400	16.792	1.45793	24.4816	17.0749	1.42846	24.3904
0.6329	400	16.7848	1.45861	24.4824	17.017	1.4351	24.421
0.633777	400	16.7779	1.45926	24.4832	17.1337	1.42185	24.3615
0.634654	400	16.7682	1.46016	24.4841	17.073	1.42879	24.3935
0.635532	400	16.7585	1.46105	24.485	17.0508	1.43134	24.4054
0.636409	400	16.7596	1.46096	24.4849	17.1067	1.42498	24.3766
0.637286	400	16.7539	1.46148	24.4853	17.0743	1.42867	24.3934
0.638164	400	16.7436	1.46242	24.4861	17.0663	1.42959	24.3977
0.639042	400	16.7406	1.46269	24.4863	17.093	1.42655	24.3839
0.639919	400	16.7361	1.4631	24.4865	17.0759	1.42849	24.3928
0.640797	400	16.7377	1.46296	24.4865	17.0735	1.42878	24.3941
0.641675	400	16.7413	1.46263	24.4863	17.0861	1.42734	24.3876
0.642553	400	16.7221	1.46437	24.4872	17.0772	1.42835	24.3921
0.643429	400	16.7198	1.46458	24.4873	17.0768	1.4284	24.3924
0.644308	400	16.725	1.46411	24.4871	17.0825	1.42775	24.3894
0.645168	400	16.7113	1.46533	24.4876	17.0766	1.42842	24.3924
0.646008	400	16.7028	1.46609	24.4878	17.0734	1.42878	24.394
0.64679	400	16.704	1.46599	24.4878	17.0744	1.42867	24.3935
0.647579	400	16.692	1.46706	24.488	17.0764	1.42844	24.3925
0.648438	400	16.6825	1.46789	24.4879	17.0763	1.42845	24.3926
0.649265	400	16.6856	1.46761	24.488	17.0765	1.42843	24.3925
0.650093	400	16.6917	1.46708	24.488	17.0763	1.42845	24.3926
0.650919	400	16.675	1.46854	24.4879	17.0754	1.42855	24.393
0.651747	400	16.6671	1.46923	24.4877	17.0771	1.42836	24.3922
0.652596	400	16.6794	1.46816	24.4879	17.078	1.42826	24.3917
0.653467	400	16.6688	1.46908	24.4877	17.0793	1.42812	24.3911
0.654347	400	16.6502	1.47069	24.4871	17.0781	1.42825	24.3917
0.655155	400	16.6662	1.46931	24.4877	17.0744	1.42867	24.3935
0.655978	400	16.6719	1.46881	24.4878	17.0752	1.42858	24.3931
0.656788	400	16.6471	1.47095	24.487	17.0766	1.42842	24.3924
0.657639	400	16.6517	1.47056	24.4872	17.0781	1.42825	24.3917
0.658486	400	16.6646	1.46945	24.4876	17.0765	1.42843	24.3925
0.659321	400	16.6503	1.47067	24.4871	17.0768	1.4284	24.3923
0.660142	400	16.6557	1.47021	24.4874	17.0744	1.42867	24.3935
0.660921	400	16.6566	1.47014	24.4874	17.0727	1.42886	24.3944
0.66175	400	16.6363	1.47187	24.4864	17.0797	1.42807	24.3909
0.662626	400	16.6493	1.47076	24.4871	17.0776	1.42831	24.3919
0.663465	400	16.6664	1.46929	24.4877	17.0767	1.42841	24.3924
0.664284	400	16.6414	1.47144	24.4866	17.0741	1.42871	24.3937
0.665081	400	16.6426	1.47134	24.4868	17.0756	1.42853	24.3929
0.665889	400	16.6655	1.46937	24.4877	17.073	1.42883	24.3942
0.666684	400	16.6479	1.47088	24.487	17.0769	1.42839	24.3923
0.667525	400	16.6442	1.4712	24.4869	17.0761	1.42847	24.3927
0.668378	400	16.6523	1.4705	24.4873	17.0778	1.42828	24.3918
0.669196	400	16.6345	1.47202	24.4863	17.0762	1.42846	24.3926
0.670042	400	16.6404	1.47152	24.4867	17.0749	1.42861	24.3932
0.670843	400	16.6365	1.47185	24.4864	17.0774	1.42833	24.3921
0.671721	400	16.6289	1.4725	24.486	17.0795	1.42809	24.391
0.672599	400	16.6328	1.47217	24.4862	17.0777	1.42829	24.3918
0.673414	400	16.6211	1.47316	24.4854	17.0761	1.42848	24.3927
0.674261	400	16.6411	1.47147	24.4868	17.0753	1.42856	24.393
0.675049	400	16.6467	1.47099	24.4869	17.074	1.42871	24.3937
0.675857	400	16.6477	1.4709	24.487	17.0759	1.4285	24.3928
0.676715	400	16.6487	1.47082	24.4871	17.0798	1.42806	24.3908
0.677582	400	16.6494	1.47075	24.4871	17.0761	1.42848	24.3927
0.678392	400	16.648	1.47088	24.487	17.0751	1.42858	24.3931
0.679206	400	16.6476	1.47091	24.487	17.075	1.42859	24.3932
0.680001	400	16.6414	1.47143	24.4867	17.0743	1.42867	24.3935
0.680829	400	16.6449	1.47114	24.4869	17.0773	1.42834	24.3921
0.681687	400	16.6454	1.4711	24.487	17.0794	1.4281	24.391
0.682556	400	16.6433	1.47128	24.4868	17.0767	1.42841	24.3924
0.683369	400	16.6405	1.47152	24.4867	17.0751	1.42859	24.3932
0.684181	400	16.6363	1.47187	24.4864	17.0751	1.42858	24.3931
0.685005	400	16.6359	1.4719	24.4864	17.0778	1.42828	24.3918
0.685874	400	16.6352	1.47197	24.4863	17.0779	1.42827	24.3918
0.686729	400	16.6372	1.47179	24.4865	17.0785	1.4282	24.3915
0.687583	400	16.6468	1.47097	24.487	17.077	1.42838	24.3922
0.688389	400	16.6465	1.471	24.487	17.0732	1.4288	24.3941
0.689186	400	16.6452	1.47112	24.4869	17.0751	1.42859	24.3932
0.69002	400	16.656	1.47019	24.4874	17.079	1.42814	24.3912
0.69089	400	16.6599	1.46985	24.4875	17.0774	1.42833	24.392
0.691729	400	16.6471	1.47095	24.487	17.0767	1.42841	24.3924
0.692573	400	16.6475	1.47092	24.487	17.0773	1.42834	24.3921
0.693388	400	16.646	1.47104	24.4869	17.0738	1.42874	24.3938
0.694212	400	16.6401	1.47155	24.4866	17.0794	1.4281	24.391
0.695069	400	16.6447	1.47116	24.4869	17.0741	1.42869	24.3936
0.69589	400	16.6315	1.47228	24.4861	17.0791	1.42813	24.3912
0.696775	400	16.635	1.47198	24.4863	17.0798	1.42806	24.3908
0.697624	400	16.6369	1.47182	24.4865	17.0719	1.42894	24.3947
0.698336	400	16.6335	1.47211	24.4863	17.0718	1.42896	24.3948
0.699184	400	16.6381	1.47172	24.4865	17.0798	1.42806	24.3908
0.700063	400	16.6461	1.47104	24.487	17.0798	1.42806	24.3908
0.700919	400	16.6425	1.47135	24.4868	17.0725	1.42888	24.3944
0.701654	400	16.6395	1.4716	24.4866	17.0744	1.42867	24.3935
0.702526	400	16.6519	1.47055	24.4872	17.0802	1.42801	24.3906
0.703382	400	16.6468	1.47098	24.4869	17.0751	1.42858	24.3931
0.704199	400	16.6472	1.47095	24.487	17.0768	1.4284	24.3923
0.705027	400	16.6463	1.47102	24.487	17.0761	1.42848	24.3927
0.705856	400	16.6396	1.47159	24.4866	17.0762	1.42846	24.3926
0.706665	400	16.6489	1.4708	24.487	17.0754	1.42855	24.393
0.707456	400	16.6587	1.46995	24.4875	17.0736	1.42875	24.3939
0.708253	400	16.645	1.47113	24.4869	17.0752	1.42858	24.3931
0.709102	400	16.6517	1.47056	24.4872	17.0784	1.42822	24.3915
0.709953	400	16.6641	1.46949	24.4876	17.0769	1.42838	24.3922
0.710783	400	16.65	1.4707	24.4871	17.0762	1.42847	24.3926
0.711594	400	16.6554	1.47024	24.4873	17.0755	1.42854	24.393
0.712382	400	16.6618	1.46969	24.4875	17.0736	1.42876	24.3939
0.713203	400	16.6481	1.47086	24.487	17.0773	1.42834	24.3921
0.714052	400	16.6491	1.47078	24.4871	17.0767	1.42841	24.3924
0.714878	400	16.65	1.4707	24.4871	17.077	1.42838	24.3922
0.71571	400	16.6455	1.47109	24.4869	17.076	1.42848	24.3927
0.716534	400	16.6474	1.47093	24.487	17.0762	1.42846	24.3926
0.717361	400	16.6574	1.47007	24.4875	17.0758	1.4285	24.3928
0.718194	400	16.6628	1.4696	24.4876	17.0785	1.42821	24.3915
0.719058	400	16.6685	1.46911	24.4877	17.0767	1.42841	24.3924
0.719882	400	16.6704	1.46894	24.4878	17.076	1.42849	24.3927
0.720709	400	16.6644	1.46946	24.4876	17.0764	1.42844	24.3925
0.721522	400	16.6733	1.46869	24.4878	17.0742	1.42869	24.3936
0.722336	400	16.6687	1.46908	24.4877	17.0776	1.42831	24.392
0.723202	400	16.6508	1.47063	24.4871	17.0779	1.42827	24.3917
0.724051	400	16.6545	1.47031	24.4873	17.0774	1.42833	24.392
0.72488	400	16.6564	1.47015	24.4873	17.075	1.4286	24.3932
0.725674	400	16.6433	1.47128	24.4868	17.0744	1.42866	24.3935
0.726472	400	16.6573	1.47008	24.4875	17.0745	1.42865	24.3934
0.727276	400	16.6631	1.46958	24.4876	17.0766	1.42842	24.3924
0.728127	400	16.6372	1.4718	24.4865	17.0769	1.42838	24.3922
0.728968	400	16.6496	1.47073	24.4871	17.078	1.42826	24.3917
0.729811	400	16.6617	1.46969	24.4875	17.0755	1.42854	24.3929
0.730606	400	16.638	1.47173	24.4865	17.0755	1.42854	24.3929
0.731403	400	16.6431	1.4713	24.4868	17.0773	1.42834	24.3921
0.732255	400	16.6638	1.46952	24.4877	17.0786	1.42819	24.3914
0.733132	400	16.6426	1.47133	24.4868	17.0785	1.42821	24.3915
0.733972	400	16.65	1.47071	24.4871	17.0757	1.42852	24.3929
0.734773	400	16.6601	1.46983	24.4875	17.0735	1.42877	24.394
0.735543	400	16.6486	1.47083	24.487	17.0741	1.4287	24.3936
0.73637	400	16.6458	1.47106	24.4869	17.0771	1.42836	24.3922
0.737218	400	16.6484	1.47084	24.487	17.0791	1.42814	24.3912
0.738087	400	16.6414	1.47144	24.4868	17.0762	1.42846	24.3926
0.7389	400	16.6428	1.47132	24.4868	17.0776	1.42831	24.3919
0.739739	400	16.637	1.47182	24.4865	17.074	1.42872	24.3937
0.740525	400	16.6353	1.47196	24.4864	17.0755	1.42854	24.3929
0.741355	400	16.6319	1.47225	24.4862	17.078	1.42827	24.3917
0.742212	400	16.6286	1.47253	24.486	17.0808	1.42794	24.3903
0.743049	400	16.6293	1.47247	24.486	17.0736	1.42875	24.3939
0.743858	400	16.6197	1.47327	24.4853	17.0774	1.42833	24.392
0.744667	400	16.6395	1.47161	24.4866	17.0729	1.42883	24.3942
0.745468	400	16.6451	1.47112	24.4869	17.0769	1.42838	24.3923
0.746317	400	16.6279	1.47258	24.4859	17.0785	1.4282	24.3915
0.747197	400	16.6328	1.47217	24.4862	17.0794	1.42811	24.391
0.748045	400	16.6423	1.47136	24.4868	17.0753	1.42857	24.3931
0.748852	400	16.6417	1.47142	24.4867	17.0755	1.42855	24.393
0.749662	400	16.6468	1.47098	24.4869	17.0749	1.42861	24.3932
0.750481	400	16.6422	1.47137	24.4867	17.078	1.42826	24.3917
0.751354	400	16.6375	1.47177	24.4865	17.0779	1.42827	24.3918
0.752172	400	16.6448	1.47115	24.4869	17.0749	1.42861	24.3933
0.752981	400	16.6447	1.47115	24.4869	17.0754	1.42855	24.393
0.75379	400	16.6579	1.47003	24.4875	17.0742	1.42869	24.3936
0.754562	400	16.6609	1.46976	24.4875	17.0735	1.42877	24.394
0.755369	400	16.6654	1.46938	24.4877	17.0771	1.42837	24.3922
0.756224	400	16.6686	1.4691	24.4877	17.0783	1.42822	24.3916
0.757081	400	16.6744	1.4686	24.4878	17.077	1.42837	24.3922
0.757921	400	16.6758	1.46848	24.4879	17.0773	1.42834	24.3921
0.758728	400	16.6817	1.46796	24.4879	17.0729	1.42884	24.3942
0.759529	400	16.6775	1.46832	24.4878	17.078	1.42826	24.3917
0.760404	400	16.663	1.46958	24.4876	17.0782	1.42823	24.3916
0.761246	400	16.6654	1.46938	24.4876	17.0769	1.42838	24.3922
0.762082	400	16.677	1.46837	24.4879	17.0757	1.42852	24.3929
0.762884	400	16.6614	1.46972	24.4876	17.0751	1.42859	24.3932
0.763689	400	16.6485	1.47083	24.487	17.0741	1.4287	24.3936
0.764469	400	16.6631	1.46957	24.4876	17.0782	1.42823	24.3916
0.765321	400	16.6563	1.47016	24.4873	17.0785	1.4282	24.3915
0.766199	400	16.64	1.47156	24.4867	17.0766	1.42842	24.3924
0.766941	400	16.6508	1.47063	24.4872	17.0707	1.42908	24.3953
0.767775	400	16.641	1.47148	24.4867	17.0804	1.42799	24.3905
0.76865	400	16.6343	1.47204	24.4863	17.0771	1.42836	24.3922
0.769437	400	16.6395	1.4716	24.4866	17.0757	1.42852	24.3928
0.770259	400	16.6296	1.47244	24.486	17.0783	1.42823	24.3916
0.771141	400	16.6308	1.47234	24.4861	17.0799	1.42804	24.3908
0.771975	400	16.6239	1.47292	24.4856	17.0713	1.42902	24.395
0.772688	400	16.6248	1.47285	24.4857	17.0729	1.42883	24.3942
0.773545	400	16.6343	1.47205	24.4864	17.0799	1.42805	24.3908
0.774422	400	16.6395	1.4716	24.4866	17.0791	1.42814	24.3912
0.775302	400	16.6454	1.47109	24.4869	17.0781	1.42825	24.3917
0.776134	400	16.6496	1.47074	24.4871	17.077	1.42838	24.3922
0.776972	400	16.6408	1.47149	24.4866	17.0767	1.4284	24.3923
0.777789	400	16.6589	1.46994	24.4875	17.0745	1.42865	24.3934
0.778632	400	16.6598	1.46986	24.4875	17.0788	1.42817	24.3913
0.779488	400	16.6416	1.47143	24.4868	17.0781	1.42825	24.3917
0.780346	400	16.6512	1.4706	24.4872	17.0777	1.42829	24.3918
0.781167	400	16.6615	1.46971	24.4875	17.0752	1.42858	24.3931
0.781967	400	16.6466	1.471	24.487	17.0734	1.42878	24.394
0.78278	400	16.6481	1.47086	24.4871	17.078	1.42826	24.3917
0.783652	400	16.6653	1.46939	24.4877	17.0784	1.42822	24.3915
0.784486	400	16.654	1.47033	24.4869	17.0769	1.42839	24.3923
0.785334	400	16.6477	1.47102	24.4889	17.0786	1.42819	24.3914
0.786141	400	16.654	1.46977	24.4777	17.0757	1.42852	24.3929
0.786937	400	16.6436	1.47397	24.5312	17.0734	1.42878	24.394
0.787705	400	16.6353	1.45871	24.2716	17.0741	1.4287	24.3937
0.788545	400	16.6698	1.51368	25.2094	17.0795	1.4281	24.391
0.789429	400	16.2577	1.06515	17.4326	17.0792	1.42812	24.3911
0.790285	400	15.5665	0.719504	11.1749	17.0765	1.42843	24.3924
0.791106	400	17.3313	0.648037	11.2285	17.0761	1.42848	24.3927
0.791932	400	16.898	0.670554	11.3157	17.0774	1.42833	24.392
0.792806	400	15.955	0.740005	11.8178	17.0792	1.42812	24.3911
0.793649	399.999	17.0259	0.66668	11.3499	17.076	1.42849	24.3927
0.794469	400.004	16.8061	0.683498	11.4809	17.0763	1.42847	24.3928
0.795292	399.983	16.165	0.727963	11.772	17.0756	1.42847	24.3918
0.796095	400.072	16.8276	0.683592	11.502	17.075	1.42888	24.3979
0.796893	399.703	16.8076	0.685012	11.512	17.0748	1.42744	24.3738
0.797754	401.157	16.306	0.719675	11.737	17.0847	1.43219	24.4649
0.798629	395.058	16.6828	0.694635	11.5873	17.0538	1.41087	24.0765
0.799456	410.772	16.7516	0.689756	11.5543	17.1525	1.46524	25.0774
0.800257	226.416	16.3838	0.71486	11.713	16.2958	0.814409	13.3305
0.801032	200.157	16.5997	0.70063	11.6295	16.2621	0.722115	11.7458
0.801763	199.939	16.6881	0.694587	11.5914	17.8111	0.576439	10.2796
0.802585	200.108	16.4332	0.711726	11.6963	17.0794	0.657173	11.2097
0.803435	199.958	16.5612	0.703367	11.6483	16.2588	0.723735	11.7744
0.804273	200.014	16.6425	0.697899	11.6149	17.2023	0.649654	11.175
0.805065	199.996	16.4689	0.709429	11.6835	16.9835	0.669	11.3571
0.805863	200.001	16.521	0.70605	11.6645	16.1529	0.728825	11.7781
0.806726	200	16.5952	0.701173	11.6362	16.7759	0.686841	11.5188
0.807516	200	16.4718	0.709236	11.6824	16.9141	0.676517	11.442
0.808365	200	16.4995	0.707465	11.6727	16.3133	0.719415	11.7385
0.80922	200	16.5561	0.703796	11.6522	16.6879	0.694088	11.5812
0.810007	200	16.4793	0.708749	11.6797	16.8217	0.684396	11.5127
0.810836	200	16.473	0.709153	11.6819	16.4174	0.712878	11.7045
0.811647	200	16.5238	0.705921	11.6645	16.6279	0.698601	11.6153
0.812531	200	16.4769	0.708902	11.6805	16.7546	0.689663	11.5551
0.813359	200	16.4593	0.710012	11.6863	16.4911	0.708143	11.6784
0.814218	200	16.4954	0.707743	11.6745	16.6358	0.698247	11.6155
0.814997	200	16.464	0.709714	11.6847	16.7153	0.692618	11.5774
0.815802	200	16.4399	0.711211	11.6922	16.5433	0.704663	11.6576
0.816652	200	16.4644	0.709698	11.6847	16.6163	0.699652	11.6255
0.817519	200	16.4468	0.710779	11.69	16.6841	0.6949	11.5938
0.8184	200	16.426	0.71206	11.6963	16.5666	0.703107	11.6481
0.819239	200	16.4474	0.710747	11.69	16.6247	0.699099	11.6223
0.820044	200	16.4322	0.711677	11.6944	16.661	0.696551	11.6053
0.820876	200	16.4145	0.712755	11.6995	16.5871	0.701708	11.6393
0.821755	200	16.4264	0.712035	11.6962	16.6247	0.699112	11.6225
0.822631	200	16.4072	0.713192	11.7015	16.6455	0.69765	11.6127
0.823488	200	16.3959	0.713872	11.7045	16.5962	0.701086	11.6354
0.824295	200	16.4072	0.713193	11.7015	16.6224	0.699275	11.6236
0.825097	200	16.4004	0.713599	11.7033	16.638	0.698184	11.6164
0.82596	200	16.3877	0.714357	11.7066	16.6067	0.700365	11.6307
0.826833	200	16.4016	0.713528	11.703	16.6239	0.699175	11.623
0.827668	200	16.396	0.713863	11.7045	16.631	0.698673	11.6196
0.82847	200	16.3746	0.715129	11.7099	16.6096	0.700163	11.6294
0.82927	200	16.3795	0.714841	11.7087	16.6195	0.699479	11.625
0.830075	200	16.3733	0.715201	11.7102	16.6295	0.698778	11.6203
0.830949	200	16.3602	0.715969	11.7134	16.6153	0.699771	11.6269
0.831783	200	16.3624	0.715841	11.7129	16.6202	0.699427	11.6246
0.832596	200	16.352	0.716438	11.7152	16.626	0.699023	11.622
0.833414	200	16.3415	0.717049	11.7176	16.6162	0.699707	11.6264
0.834203	200	16.3418	0.717029	11.7175	16.6187	0.699533	11.6253
0.835037	200	16.3323	0.71757	11.7196	16.6258	0.699036	11.6221
0.835914	200	16.3219	0.718159	11.7217	16.6196	0.699467	11.6249
0.836799	200	16.3234	0.718078	11.7215	16.6216	0.699331	11.624
0.83757	200	16.3287	0.717777	11.7203	16.6199	0.699452	11.6248
0.838358	200	16.3136	0.718629	11.7234	16.6212	0.699363	11.6242
0.839236	200	16.3061	0.719051	11.7249	16.6208	0.699389	11.6244
0.840086	200	16.3091	0.718881	11.7243	16.6228	0.699246	11.6234
0.840914	200	16.2957	0.719628	11.7269	16.6205	0.699406	11.6245
0.841798	200	16.29	0.719945	11.7279	16.6222	0.699288	11.6237
0.842602	200	16.2883	0.720039	11.7282	16.6184	0.699551	11.6254
0.843336	200	16.2752	0.720763	11.7305	16.6207	0.699397	11.6244
0.844218	200	16.2697	0.72106	11.7314	16.6219	0.699314	11.6239
0.845077	200	16.2755	0.720746	11.7305	16.6222	0.699293	11.6237
0.845927	200	16.2724	0.720914	11.731	16.6206	0.699402	11.6244
0.846752	200	16.2568	0.721763	11.7335	16.6202	0.699429	11.6246
0.847566	200	16.2549	0.721867	11.7338	16.6213	0.699352	11.6241
0.848353	200	16.2583	0.721679	11.7333	16.6197	0.699462	11.6248
0.849214	200	16.2509	0.722078	11.7344	16.6225	0.699273	11.6236
0.850082	200	16.2472	0.722277	11.735	16.6212	0.699359	11.6242
0.850912	200	16.2482	0.722225	11.7349	16.6209	0.699379	11.6243
0.851727	200	16.2424	0.722538	11.7357	16.6206	0.699399	11.6244
0.852525	200	16.2426	0.722527	11.7357	16.6194	0.699482	11.625
0.853359	200	16.2368	0.722836	11.7365	16.6225	0.699268	11.6236
0.854241	200	16.2323	0.723076	11.7372	16.6213	0.699354	11.6241
0.855068	200	16.2283	0.723286	11.7377	16.6215	0.699336	11.624
0.855919	200	16.2225	0.723595	11.7385	16.6208	0.699389	11.6244
0.85674	200	16.2229	0.723574	11.7385	16.6208	0.699388	11.6244
0.857559	200	16.2233	0.723551	11.7384	16.6203	0.699424	11.6246
0.858387	200	16.2188	0.723787	11.739	16.622	0.699304	11.6238
0.859268	200	16.2149	0.723997	11.7395	16.6222	0.699289	11.6237
0.860133	200	16.2094	0.724283	11.7402	16.6211	0.699363	11.6242
0.860957	200	16.2065	0.724435	11.7405	16.6208	0.699387	11.6244
0.861773	200	16.2007	0.724735	11.7412	16.6199	0.699447	11.6247
0.862576	200	16.1897	0.725307	11.7425	16.621	0.699371	11.6243
0.863443	200	16.1877	0.725408	11.7427	16.6224	0.699279	11.6237
0.864302	200	16.1808	0.725764	11.7434	16.6208	0.699385	11.6243
0.865133	200	16.1791	0.725851	11.7436	16.6213	0.699356	11.6242
0.865956	200	16.1785	0.725883	11.7437	16.6202	0.699427	11.6246
0.866728	200	16.1729	0.726167	11.7442	16.6192	0.699496	11.6251
0.867519	200	16.1639	0.726625	11.7451	16.6213	0.699355	11.6241
0.868383	200	16.1597	0.72684	11.7455	16.6218	0.69932	11.6239
0.869212	200	16.1596	0.726845	11.7455	16.6205	0.699409	11.6245
0.870033	200	16.1518	0.727235	11.7462	16.6211	0.699364	11.6242
0.870843	200	16.1428	0.727686	11.7469	16.62	0.699445	11.6247
0.871646	200	16.1412	0.727768	11.747	16.6207	0.69939	11.6244
0.872474	200	16.1317	0.728238	11.7477	16.6217	0.699322	11.6239
0.873342	200	16.1229	0.728677	11.7484	16.6214	0.699346	11.6241
0.874161	200	16.1233	0.728658	11.7483	16.6204	0.699411	11.6245
0.874988	200	16.1215	0.728746	11.7485	16.6218	0.699315	11.6239
0.875844	200	16.1092	0.729345	11.7492	16.6203	0.699418	11.6246
0.876627	200	16.1067	0.729471	11.7494	16.6204	0.699417	11.6246
0.877482	200	16.1035	0.729624	11.7495	16.6224	0.699274	11.6236
0.878334	200	16.0937	0.730099	11.75	16.6204	0.699411	11.6245
0.879179	200	16.0981	0.72989	11.7498	16.6224	0.69928	11.6237
0.880018	200	16.106	0.729505	11.7494	16.6196	0.699468	11.6249
0.880781	200	16.0923	0.730169	11.7501	16.6197	0.69946	11.6248
0.881623	200	16.0947	0.730053	11.75	16.6223	0.699285	11.6237
0.882461	200	16.099	0.729842	11.7497	16.6206	0.699402	11.6245
0.883321	200	16.0794	0.730787	11.7506	16.6221	0.699297	11.6238
0.884133	200	16.0771	0.7309	11.7507	16.6194	0.699487	11.625
0.884904	200	16.0792	0.730795	11.7506	16.6193	0.699487	11.625
0.885654	200	16.0629	0.731573	11.7512	16.6197	0.699464	11.6249
0.886503	200	16.0601	0.731704	11.7513	16.6225	0.699267	11.6236
0.887368	200	16.0613	0.731647	11.7512	16.6208	0.699387	11.6244
0.888172	200	16.0455	0.732392	11.7516	16.6203	0.699419	11.6246
0.888978	200	16.0456	0.732387	11.7516	16.6204	0.699414	11.6245
0.889782	200	16.0487	0.73224	11.7515	16.6202	0.699425	11.6246
0.890594	200	16.0395	0.732669	11.7517	16.6214	0.699342	11.6241
0.891469	200	16.0326	0.732991	11.7517	16.622	0.699304	11.6238
0.892314	200	16.0333	0.73296	11.7517	16.6212	0.69936	11.6242
0.893151	200	16.0308	0.733074	11.7517	16.6208	0.69939	11.6244
0.893957	200	16.0275	0.733227	11.7518	16.6204	0.699413	11.6245
0.894757	200	16.0175	0.733683	11.7518	16.6199	0.699449	11.6248
0.895579	200	16.0178	0.733673	11.7518	16.6222	0.699292	11.6237
0.896442	200	16.0207	0.733539	11.7518	16.6211	0.699368	11.6242
0.897276	200	16.0127	0.733904	11.7518	16.6212	0.69936	11.6242
0.898086	200	15.9996	0.734499	11.7517	16.6205	0.699409	11.6245
0.898907	200	16.011	0.733984	11.7518	16.6206	0.699403	11.6245
0.899695	200	16.0169	0.733713	11.7518	16.6202	0.699429	11.6246
0.900534	200	16.0075	0.734142	11.7518	16.6223	0.699286	11.6237
0.901405	200	16.0066	0.734182	11.7518	16.6214	0.699347	11.6241
0.902235	200	16.0014	0.73442	11.7517	16.6208	0.699388	11.6244
0.903035	200	16.0106	0.734004	11.7518	16.6201	0.699437	11.6247
0.903808	200	16.0141	0.733841	11.7518	16.6196	0.699473	11.6249
0.904613	200	15.9973	0.734607	11.7517	16.6218	0.699321	11.6239
0.905488	200	15.9989	0.734532	11.7517	16.6222	0.699288	11.6237
0.90637	200	15.9993	0.734513	11.7517	16.6213	0.699349	11.6241
0.907116	200	15.9872	0.735063	11.7516	16.6196	0.699473	11.6249
0.907971	200	16.0057	0.734227	11.7518	16.6228	0.699249	11.6235
0.908773	200	16.0038	0.734311	11.7517	16.6181	0.69957	11.6255
0.909503	200	15.9919	0.734849	11.7516	16.6216	0.69933	11.624
0.910385	200	16.0149	0.733805	11.7518	16.6224	0.699279	11.6237
0.911255	200	16.0067	0.734178	11.7517	16.6205	0.699406	11.6245
0.911993	200	15.9832	0.735243	11.7515	16.6205	0.699409	11.6245
0.912869	200	16.0059	0.734218	11.7518	16.6221	0.699296	11.6238
0.91365	200	16.0062	0.734199	11.7517	16.6196	0.699467	11.6249
0.91447	200	15.9864	0.735099	11.7516	16.6219	0.699309	11.6238
0.915331	200	16.0121	0.733932	11.7518	16.6214	0.699342	11.6241
0.916184	200	16.0141	0.733838	11.7518	16.6205	0.699408	11.6245
0.917	200	15.9889	0.734984	11.7516	16.6206	0.699403	11.6245
0.917802	200	16.0164	0.733737	11.7518	16.6197	0.699461	11.6248
0.918607	200	16.0202	0.733559	11.7518	16.6192	0.699496	11.6251
0.919438	200	15.9873	0.735058	11.7516	16.6219	0.699313	11.6239
0.920298	200	16.0145	0.733822	11.7518	16.6214	0.699348	11.6241
0.921137	200	16.022	0.733477	11.7518	16.621	0.699371	11.6243
0.921961	200	15.9889	0.734985	11.7516	16.6191	0.699504	11.6251
0.922762	200	16.0132	0.733884	11.7518	16.6199	0.699452	11.6248
0.923591	200	16.0245	0.733362	11.7518	16.622	0.699305	11.6238
0.92444	200	15.9975	0.734596	11.7517	16.6203	0.699422	11.6246
0.925276	200	16.016	0.733754	11.7518	16.6209	0.699377	11.6243
0.926086	200	16.0292	0.733147	11.7518	16.619	0.69951	11.6252
0.926892	200	15.9955	0.734685	11.7517	16.6208	0.699389	11.6244
0.927708	200	16.0037	0.734314	11.7518	16.619	0.69951	11.6252
0.92852	200	16.0274	0.733234	11.7518	16.6219	0.69931	11.6239
0.929398	200	16.0027	0.734359	11.7517	16.6214	0.699347	11.6241
0.930231	200	16.0035	0.734324	11.7518	16.6206	0.699404	11.6245
0.931044	200	16.0061	0.734204	11.7518	16.6191	0.699507	11.6251
0.931829	200	15.9918	0.734853	11.7516	16.6203	0.699423	11.6246
0.932698	200	16.0106	0.734004	11.7518	16.6223	0.699281	11.6237
0.933546	200	16.012	0.733936	11.7518	16.6206	0.699403	11.6245
0.934397	200	15.9909	0.734894	11.7516	16.6215	0.699341	11.6241
0.935231	200	16.0041	0.734299	11.7518	16.6202	0.699429	11.6246
0.93604	200	16.0088	0.734084	11.7518	16.6199	0.699451	11.6248
0.936843	200	15.9983	0.734561	11.7517	16.6192	0.6995	11.6251
0.937651	200	16.0105	0.734008	11.7518	16.6216	0.699331	11.624
0.938522	200	16.0169	0.733715	11.7518	16.6211	0.699363	11.6242
0.939362	200	16.0062	0.734203	11.7518	16.6214	0.699344	11.6241
0.940202	200	16.0023	0.73438	11.7517	16.6199	0.699451	11.6248
0.941006	200	16.0069	0.734172	11.7518	16.6197	0.699466	11.6249
0.941811	200	15.9999	0.734489	11.7517	16.6206	0.699398	11.6244
0.942672	200	15.9994	0.734511	11.7517	16.6216	0.69933	11.624
0.943524	200	16.015	0.733803	11.7518	16.6212	0.699358	11.6242
0.944361	200	16.0126	0.733909	11.7518	16.6204	0.699414	11.6245
0.945178	200	16.0082	0.734112	11.7518	16.6201	0.699434	11.6247
0.946002	200	16.0104	0.734011	11.7518	16.6202	0.699428	11.6246
0.946829	200	16.0091	0.734071	11.7518	16.6214	0.699346	11.6241
0.947704	200	16.004	0.734302	11.7518	16.6224	0.699276	11.6236
0.948571	200	16.0069	0.734171	11.7518	16.6204	0.699412	11.6245
0.949357	200	16.0128	0.733901	11.7518	16.619	0.69951	11.6252
0.950192	200	16.0021	0.734388	11.7517	16.6216	0.699335	11.624
0.951012	200	15.9928	0.734807	11.7516	16.6202	0.69943	11.6246
0.951875	200	16.0019	0.734397	11.7517	16.6224	0.699277	11.6236
0.952756	200	15.9906	0.734907	11.7516	16.6219	0.69931	11.6239
0.953569	200	15.9891	0.734973	11.7516	16.6184	0.699551	11.6254
0.954344	200	15.9967	0.734632	11.7517	16.6187	0.699529	11.6253
0.955123	200	15.9995	0.734507	11.7517	16.6196	0.699468	11.6249
0.955911	200	16.002	0.734394	11.7517	16.6187	0.699533	11.6253
0.956707	200	15.9972	0.734609	11.7517	16.6202	0.699425	11.6246
0.957533	200	15.9978	0.734585	11.7517	16.62	0.699444	11.6247
0.958323	200	16.0004	0.734464	11.7517	16.6186	0.699536	11.6253
0.959062	200	15.9932	0.734792	11.7516	16.6165	0.699684	11.6263
0.959793	200	15.998	0.734572	11.7517	16.6183	0.699557	11.6255
0.960585	200	16.008	0.734121	11.7518	16.6199	0.699448	11.6247
0.96138	200	15.998	0.734573	11.7517	16.619	0.699508	11.6251
0.962167	200	15.9928	0.734811	11.7517	16.6189	0.699517	11.6252
0.962941	200	16.0122	0.733931	11.7518	16.6184	0.69955	11.6254
0.96371	200	16.0067	0.734179	11.7518	16.6184	0.699551	11.6254
0.964458	200	15.9948	0.734718	11.7517	16.6174	0.699622	11.6259
0.965202	200	16.0103	0.734014	11.7518	16.6174	0.699623	11.6259
0.96594	200	16.0165	0.733732	11.7518	16.6185	0.699545	11.6254
0.966741	200	15.9946	0.734725	11.7516	16.6201	0.699436	11.6247
0.967547	200	15.9953	0.734695	11.7517	16.619	0.699509	11.6251
0.96832	200	16.0126	0.733909	11.7518	16.6187	0.699535	11.6253
0.969068	200	15.9963	0.734646	11.7516	16.6166	0.699675	11.6262
0.96982	200	15.984	0.735202	11.7515	16.6205	0.699409	11.6245
0.970652	200	16.003	0.734349	11.7518	16.6193	0.69949	11.625
0.97142	200	15.9945	0.734728	11.7516	16.6183	0.699557	11.6255
0.972175	200	15.9862	0.735106	11.7515	16.618	0.699581	11.6256
0.972953	200	16.0066	0.734183	11.7518	16.6195	0.699475	11.6249
0.973733	200	16.0024	0.734374	11.7517	16.6175	0.699616	11.6258
0.974462	200	15.9941	0.734749	11.7517	16.6184	0.699554	11.6254
0.97523	200	16.0036	0.734319	11.7518	16.6172	0.699638	11.626
0.975928	200	16.0098	0.73404	11.7518	16.6151	0.699783	11.6269
0.976629	200	15.9951	0.734705	11.7517	16.6198	0.699455	11.6248
0.977509	200	16.0032	0.734341	11.7518	16.6223	0.699284	11.6237
0.978323	200	16.0101	0.734025	11.7518	16.6183	0.699559	11.6255
0.979074	200	16.0021	0.73439	11.7517	16.6179	0.69959	11.6257
0.97982	200	16.0017	0.734407	11.7518	16.6163	0.699698	11.6264
0.980501	200	16.0124	0.733922	11.7518	16.6156	0.699747	11.6267
0.981229	200	16.0079	0.734123	11.7518	16.6205	0.699409	11.6245
0.982108	200	16.0085	0.734098	11.7518	16.6218	0.699314	11.6239
0.982927	200	16.0129	0.733896	11.7518	16.6191	0.699505	11.6251
0.983687	200	16.0111	0.733977	11.7518	16.618	0.699582	11.6256
0.984444	200	16.0103	0.734013	11.7518	16.6169	0.699655	11.6261
0.985171	200	16.0131	0.733889	11.7518	16.6185	0.699544	11.6254
0.985943	200	16.0124	0.73392	11.7518	16.6186	0.699537	11.6253
0.986697	200	16.0195	0.733597	11.7518	16.6166	0.699679	11.6262
0.98741	200	16.0176	0.733678	11.7518	16.6169	0.699657	11.6261
0.988115	200	16.0007	0.734451	11.7517	16.6169	0.699657	11.6261
0.988907	200	15.9985	0.734552	11.7517	16.6204	0.699414	11.6245
0.989687	200	16.0079	0.734124	11.7518	16.6182	0.69957	11.6255
0.990473	200	15.9998	0.734491	11.7517	16.619	0.699509	11.6251
0.991226	200	15.9938	0.734764	11.7516	16.6182	0.699568	11.6255

## Sheet: Table 4
Increases in operating temperature, constant solar irradiance of 1000 W/m2
Time (s)	T (°C)	Voltage MPP P&O (V)	Current MPP P&O (A)	Output Power P&O (W)	Voltage MPP Fuzzy (V)	Current MPP Fuzzy (A)	Output Power Fuzzy (W)
0.000318454	0	6.21814	4.01556	26.1902	14.8797	3.9384	58.9197
0.00106816	0	19.8414	3.21182	62.4376	22.1296	2.44899	54.4032
0.00183145	0	20.9582	2.97376	61.8447	18.3037	3.74093	68.4759
0.00261642	0	15.5048	3.96513	61.9614	14.7553	3.91335	57.655
0.00338781	0	15.8261	3.87785	61.2574	18.389	3.71733	68.2372
0.00415299	0	19.7272	3.57255	70.5591	19.5116	3.57115	69.6342
0.00498426	0	17.4474	3.81111	66.4246	16.3103	3.89781	63.6587
0.00575446	0	15.7722	3.90419	61.6073	17.4341	3.82242	66.6095
0.00655931	0	18.4003	3.74691	68.9276	19.4441	3.60728	70.1708
0.00734542	0	18.2876	3.75501	68.6448	18.2375	3.75947	68.5359
0.00813495	0	16.3987	3.8854	63.7414	17.6876	3.81605	67.5065
0.00898397	0	17.5974	3.81397	67.0929	19.2626	3.63171	69.9591
0.00983435	0	18.2853	3.76352	68.8191	19.1418	3.64637	69.7845
0.0106243	0	16.897	3.86124	65.2499	18.4879	3.74227	69.1921
0.0114019	0	17.2148	3.84216	66.1359	18.9497	3.6792	69.7144
0.0121885	0	18.1276	3.77961	68.5201	19.4076	3.60313	69.9282
0.0129961	0	17.4177	3.83083	66.7204	19.1185	3.65354	69.8477
0.0137678	0	17.1103	3.84961	65.8686	18.951	3.6801	69.7403
0.0145962	0	17.841	3.8025	67.8406	19.1662	3.64609	69.8802
0.0153516	0	17.7225	3.81072	67.5329	19.1803	3.64357	69.8826
0.0161914	0	17.2462	3.8425	66.2702	19.0708	3.66171	69.8302
0.0170537	0	17.6671	3.81503	67.3988	19.1176	3.65408	69.8559
0.0178976	0	17.75	3.80915	67.6117	19.1495	3.64885	69.872
0.0187062	0	17.3899	3.8338	66.67	19.1081	3.65562	69.8505
0.0195885	0	17.6027	3.81963	67.2345	19.0988	3.65708	69.844
0.0204377	0	17.7331	3.81054	67.572	19.1181	3.65398	69.8555
0.0212341	0	17.4894	3.82736	66.9379	19.1188	3.65388	69.8561
0.0220199	0	17.5402	3.82397	67.0725	19.1043	3.65621	69.8478
0.0228347	0	17.7207	3.81149	67.5417	19.1058	3.65595	69.8482
0.0236554	0	17.5945	3.82032	67.2156	19.1262	3.65263	69.8591
0.0244733	0	17.5608	3.82266	67.1285	19.1207	3.65359	69.8574
0.0253359	0	17.6985	3.81308	67.4851	19.1129	3.65483	69.8528
0.0261559	0	17.6472	3.81666	67.3528	19.1087	3.65549	69.85
0.0269539	0	17.5892	3.82074	67.2032	19.1214	3.65347	69.858
0.0277938	0	17.6881	3.81382	67.4584	19.1076	3.65567	69.8494
0.0286653	0	17.685	3.814	67.45	19.1156	3.6544	69.8544
0.0294898	0	17.6343	3.81762	67.3204	19.0954	3.65761	69.8415
0.0302563	0	17.667	3.81528	67.4039	19.1204	3.65363	69.8575
0.0309994	0	17.7023	3.81275	67.4938	19.1214	3.65347	69.8581
0.0318284	0	17.6783	3.81451	67.4333	19.1221	3.65337	69.8585
0.0327003	0	17.6844	3.81407	67.449	19.1219	3.6534	69.8584
0.0335512	0	17.7237	3.81122	67.5485	19.1219	3.6534	69.8584
0.034382	0	17.7093	3.81226	67.512	19.1219	3.65339	69.8584
0.0352794	0	17.7115	3.81211	67.5175	19.1219	3.65339	69.8584
0.0361704	0	17.7432	3.80977	67.5968	19.1219	3.65339	69.8584
0.0370637	0	17.7354	3.81034	67.5774	19.1218	3.65341	69.8583
0.0379564	0	17.739	3.81008	67.5863	19.1223	3.65333	69.8586
0.0388497	0	17.7617	3.80838	67.6427	19.1185	3.65394	69.8561
0.0397408	0	17.7599	3.80851	67.6381	19.1146	3.65453	69.8534
0.0406375	0	17.7633	3.80825	67.6466	19.1193	3.6538	69.8566
0.0414664	0	17.7661	3.80802	67.6529	19.1153	3.65444	69.8543
0.0422914	0	17.7747	3.80738	67.6742	19.1152	3.65447	69.8542
0.0431205	0	17.7773	3.80718	67.6808	19.1118	3.655	69.852
0.043966	0	17.7937	3.80594	67.7209	19.1166	3.65425	69.8551
0.0448158	0	17.8045	3.80511	67.7475	19.1168	3.65421	69.8552
0.0457014	0	17.8039	3.80515	67.7458	19.1187	3.65391	69.8563
0.0465179	0	17.8146	3.80432	67.7718	19.1193	3.65381	69.8568
0.0474077	0	17.829	3.80321	67.8068	19.1083	3.65556	69.8499
0.0482754	0	17.8326	3.80292	67.8153	19.1132	3.65479	69.8529
0.0491368	0	17.8338	3.80282	67.8179	19.114	3.65465	69.8534
0.0499983	0	17.8547	3.80119	67.8684	19.1073	3.65572	69.8491
0.0508734	0	17.8476	3.80172	67.8511	19.1075	3.6557	69.8494
0.0517258	0	17.8685	3.80009	67.9012	19.1225	3.65331	69.8587
0.0526034	0	17.864	3.80042	67.8901	19.1135	3.65474	69.853
0.0534264	0	17.8682	3.80009	67.9002	19.1089	3.65547	69.8502
0.0542351	0	17.8559	3.80105	67.8704	19.116	3.65433	69.8547
0.0550144	0	17.8793	3.79921	67.9264	19.1132	3.65477	69.8529
0.0558928	0	17.8897	3.79837	67.9509	19.1067	3.65581	69.8488
0.0567616	0	17.8975	3.79774	67.9692	19.1096	3.65535	69.8506
0.0576291	0	17.9025	3.79733	67.9809	19.1129	3.65483	69.8527
0.0584767	0	17.9119	3.79656	68.0029	19.1004	3.65681	69.8448
0.0593448	0	17.9169	3.79614	68.0144	19.1009	3.65673	69.8451
0.0601394	0	17.9087	3.7968	67.9947	19.1017	3.6566	69.8456
0.060926	0	17.9272	3.7953	68.0384	19.1069	3.65578	69.8489
0.0617603	0	17.9156	3.79622	68.011	19.1202	3.65367	69.8574
0.0624803	0	17.9262	3.79536	68.0357	19.1219	3.6534	69.8583
0.0633587	0	17.934	3.79475	68.0544	19.1219	3.65339	69.8584
0.0642502	0	17.9437	3.79394	68.0767	19.1219	3.6534	69.8584
0.0651432	0	17.962	3.7924	68.1186	19.1219	3.65339	69.8584
0.0660359	0	17.9598	3.79259	68.1134	19.1219	3.6534	69.8584
0.0669187	0	17.9666	3.79202	68.129	19.1219	3.65339	69.8584
0.0677685	0	17.9926	3.78978	68.1873	19.1219	3.6534	69.8584
0.0685805	0	17.9958	3.78949	68.1941	19.1219	3.6534	69.8584
0.069387	0	17.9988	3.78924	68.201	19.1219	3.6534	69.8584
0.0702073	0	18.0161	3.78774	68.2395	19.1219	3.6534	69.8584
0.0710409	0	18.0184	3.78754	68.2446	19.1219	3.6534	69.8584
0.0718722	0	18.0199	3.78741	68.248	19.1219	3.6534	69.8584
0.0727188	0	18.0339	3.78619	68.2789	19.1219	3.6534	69.8584
0.0735659	0	18.0405	3.7856	68.2935	19.1219	3.6534	69.8584
0.0744143	0	18.0439	3.7853	68.3009	19.1219	3.65339	69.8584
0.0752456	0	18.0472	3.78501	68.3082	19.1219	3.6534	69.8584
0.0760494	0	18.0614	3.78375	68.339	19.122	3.65339	69.8584
0.0769156	0	18.0674	3.78322	68.3519	19.1217	3.65344	69.8582
0.077776	0	18.0754	3.78249	68.3692	19.1227	3.65327	69.8589
0.0786384	0	18.0843	3.78169	68.3884	19.1137	3.65469	69.853
0.0795008	0	18.0905	3.78113	68.4017	19.109	3.65544	69.8499
0.0803613	0	18.0978	3.78046	68.4173	19.1117	3.65501	69.8515
0.0812262	0	18.1041	3.77988	68.4305	19.116	3.65431	69.8542
0.0820227	0	18.095	3.78068	68.4105	19.1167	3.65422	69.8548
0.0828206	0	18.1153	3.77886	68.4546	19.1113	3.65509	69.8517
0.0836026	0	18.1096	3.77935	68.4414	19.1087	3.6555	69.8502
0.0844164	0	18.1348	3.77705	68.4952	19.1072	3.65574	69.8492
0.0852839	0	18.1279	3.77766	68.48	19.0988	3.65708	69.844
0.0860123	0	18.1287	3.77757	68.4816	19.1193	3.65381	69.8567
0.0868574	0	18.1509	3.77553	68.5283	19.1166	3.65425	69.855
0.0876324	0	18.1514	3.77547	68.529	19.1198	3.65373	69.857
0.0885083	0	18.174	3.77336	68.5763	19.1119	3.65499	69.8521
0.0893326	0	18.1614	3.77451	68.5495	19.1141	3.65463	69.8535
0.0901489	0	18.1867	3.77214	68.6019	19.1119	3.65499	69.8521
0.0909917	0	18.1759	3.77313	68.5791	19.1029	3.65643	69.8465
0.0917331	0	18.185	3.77227	68.5977	19.1113	3.65508	69.8517
0.09259	0	18.2089	3.76999	68.6466	19.1016	3.65663	69.8457
0.0934299	0	18.2049	3.77035	68.638	19.1243	3.65302	69.8599
0.0942644	0	18.2243	3.76849	68.6772	19.1165	3.65425	69.855
0.0951122	0	18.2202	3.76887	68.6685	19.1125	3.65489	69.8525
0.0959636	0	18.2428	3.76668	68.7139	19.121	3.65354	69.8578
0.0968065	0	18.2293	3.76795	68.6863	19.1122	3.65494	69.8522
0.0975771	0	18.2427	3.76666	68.7132	19.1111	3.65513	69.8517
0.0983867	0	18.2602	3.76494	68.7476	19.1163	3.65423	69.8536
0.0992772	0	18.2714	3.7638	68.7692	19.1115	3.65506	69.852
0.100168	0	18.2761	3.76332	68.778	19.1185	3.65394	69.8561
0.100997	0	18.2706	3.76385	68.7667	19.1189	3.65387	69.8565
0.101811	0	18.2877	3.76215	68.8001	19.1133	3.65476	69.853
0.102693	0	18.2852	3.76238	68.7951	19.1234	3.65317	69.8593
0.103482	0	18.286	3.76228	68.7961	19.1096	3.65535	69.8507
0.104309	0	18.3082	3.76005	68.8386	19.1074	3.65571	69.8492
0.105107	0	18.2933	3.76153	68.8097	19.1145	3.65458	69.8537
0.105906	0	18.317	3.75914	68.8553	19.1171	3.65416	69.8554
0.106764	0	18.3187	3.75895	68.8581	19.1204	3.65364	69.8574
0.10761	0	18.3273	3.75806	68.8738	19.1188	3.65389	69.8564
0.10844	0	18.3366	3.75711	68.8916	19.1116	3.65503	69.8519
0.109315	0	18.3276	3.75801	68.8745	19.1169	3.65419	69.8552
0.110101	0	18.3358	3.75716	68.8896	19.1154	3.65444	69.8543
0.11097	0	18.355	3.75516	68.9251	19.1116	3.65504	69.8518
0.111751	0	18.3389	3.75681	68.8947	19.1107	3.65519	69.8513
0.112561	0	18.3681	3.75378	68.9488	19.1144	3.65459	69.8536
0.113415	0	18.3662	3.75395	68.9448	19.1094	3.65539	69.8505
0.114187	0	18.3516	3.75548	68.9179	19.1155	3.65441	69.8543
0.115012	0	18.3739	3.75316	68.9594	19.1136	3.65472	69.8531
0.115887	0	18.3803	3.75247	68.9704	19.11	3.65528	69.8509
0.116748	0	18.3841	3.75207	68.9772	19.1066	3.65583	69.8487
0.117619	0	18.3843	3.75202	68.9774	19.1042	3.6562	69.8472
0.118392	0	18.3894	3.75146	68.986	19.1089	3.65546	69.8501
0.119238	0	18.4055	3.74974	69.0147	19.0961	3.6575	69.842
0.120039	0	18.3988	3.75044	69.0026	19.1222	3.65336	69.8585
0.120806	0	18.393	3.75106	68.992	19.0969	3.65736	69.8425
0.12158	0	18.4166	3.74852	69.0337	19.11	3.65529	69.8508
0.12233	0	18.4028	3.74998	69.0088	19.1014	3.65666	69.8455
0.122951	0	18.3874	3.75163	68.9817	19.1246	3.65297	69.86
0.123684	0	18.4206	3.74809	69.0409	19.1211	3.65352	69.8579
0.1245	0	18.4271	3.74735	69.0515	19.1221	3.65337	69.8585
0.125303	0	18.4544	3.74436	69.0988	19.1219	3.6534	69.8584
0.1262	0	18.457	3.74407	69.1034	19.1219	3.65339	69.8584
0.127091	0	18.4682	3.74281	69.1221	19.1219	3.6534	69.8584
0.127984	0	18.48	3.74148	69.1415	19.1219	3.65339	69.8584
0.128877	0	18.4845	3.74096	69.149	19.1219	3.6534	69.8584
0.12977	0	18.4937	3.73992	69.1639	19.1219	3.6534	69.8584
0.130663	0	18.5044	3.73869	69.1813	19.1219	3.65339	69.8584
0.131556	0	18.5114	3.73788	69.1925	19.1219	3.65339	69.8584
0.132449	0	18.5199	3.73691	69.206	19.1219	3.6534	69.8584
0.13334	0	18.5294	3.73579	69.2211	19.1219	3.6534	69.8584
0.134223	0	18.5351	3.73512	69.2301	19.1219	3.6534	69.8584
0.135044	0	18.5526	3.73304	69.2566	19.1219	3.6534	69.8584
0.135848	0	18.5669	3.73132	69.278	19.1219	3.6534	69.8584
0.136649	0	18.5637	3.73171	69.2731	19.1219	3.6534	69.8584
0.137461	0	18.5727	3.73064	69.2868	19.1219	3.6534	69.8584
0.138286	0	18.5844	3.72924	69.3044	19.1219	3.6534	69.8584
0.139119	0	18.5864	3.72899	69.3074	19.1219	3.6534	69.8584
0.139954	0	18.5944	3.72803	69.3193	19.1219	3.6534	69.8584
0.140803	0	18.6046	3.72679	69.3343	19.1219	3.6534	69.8584
0.141649	0	18.6111	3.726	69.3437	19.1219	3.6534	69.8584
0.142499	0	18.6168	3.72529	69.3519	19.1219	3.6534	69.8584
0.143309	0	18.6188	3.72505	69.355	19.1219	3.6534	69.8584
0.144141	0	18.6356	3.72298	69.3787	19.1219	3.6534	69.8584
0.145006	0	18.6417	3.72222	69.3874	19.1219	3.6534	69.8584
0.145867	0	18.6502	3.72116	69.3992	19.1219	3.6534	69.8584
0.14673	0	18.6584	3.72013	69.4105	19.1219	3.6534	69.8584
0.147592	0	18.6661	3.71916	69.421	19.1219	3.6534	69.8584
0.148454	0	18.674	3.71816	69.4317	19.1219	3.6534	69.8584
0.149315	0	18.6822	3.71712	69.4428	19.1219	3.6534	69.8584
0.150174	0	18.6876	3.71642	69.4499	19.1219	3.6534	69.8584
0.150986	0	18.6931	3.71573	69.4574	19.1219	3.65339	69.8584
0.15185	0	18.708	3.7138	69.4766	19.1219	3.6534	69.8584
0.152728	0	18.7155	3.71284	69.4863	19.1219	3.65339	69.8584
0.153605	0	18.724	3.71172	69.4972	19.1219	3.6534	69.8584
0.154482	0	18.7323	3.71064	69.5076	19.122	3.65339	69.8584
0.15536	0	18.7408	3.70953	69.5181	19.1217	3.65342	69.8583
0.156237	0	18.7491	3.70842	69.5285	19.122	3.65337	69.8585
0.157114	0	18.7575	3.70731	69.5387	19.1146	3.65455	69.8536
0.157991	0	18.7659	3.70619	69.5488	19.1163	3.65427	69.8547
0.158868	0	18.7744	3.70505	69.5589	19.1141	3.65462	69.8533
0.159746	0	18.7825	3.70397	69.5683	19.1167	3.65421	69.8548
0.160622	0	18.7924	3.70262	69.58	19.1193	3.65381	69.8566
0.161495	0	18.7892	3.70302	69.5753	19.1192	3.65382	69.8566
0.162275	0	18.7925	3.70256	69.5788	19.117	3.65414	69.8548
0.163109	0	18.8005	3.70148	69.5882	19.1204	3.65364	69.8575
0.163916	0	18.7906	3.70281	69.5766	19.1265	3.65263	69.8602
0.164689	0	18.7909	3.70276	69.5768	19.1092	3.65542	69.8504
0.165499	0	18.8054	3.70082	69.594	19.1149	3.65451	69.854
0.166311	0	18.8067	3.70062	69.5951	19.109	3.65545	69.8503
0.167146	0	18.8321	3.69718	69.6241	19.1143	3.65462	69.8537
0.167998	0	18.8333	3.69701	69.6257	19.1079	3.65563	69.8496
0.168837	0	18.8455	3.6953	69.6382	19.1213	3.6535	69.858
0.169689	0	18.8455	3.69526	69.6375	19.1024	3.65649	69.8462
0.170522	0	18.8525	3.69427	69.6448	19.1126	3.65488	69.8527
0.171326	0	18.8539	3.69405	69.6459	19.1229	3.65324	69.8589
0.172088	0	18.8586	3.6934	69.6505	19.1217	3.65344	69.8582
0.172905	0	18.8851	3.68968	69.6785	19.1209	3.65356	69.8577
0.173796	0	18.8938	3.68842	69.6871	19.1118	3.655	69.8521
0.174634	0	18.8942	3.68835	69.6868	19.1118	3.65501	69.852
0.175477	0	18.9112	3.68592	69.7037	19.1165	3.65425	69.855
0.176339	0	18.9095	3.68613	69.7012	19.1088	3.65548	69.8502
0.177146	0	18.9178	3.68492	69.7091	19.1143	3.6546	69.8536
0.178004	0	18.9346	3.68248	69.725	19.107	3.65577	69.849
0.178828	0	18.9288	3.6833	69.7187	19.111	3.65514	69.8516
0.17965	0	18.9373	3.68207	69.7271	19.1072	3.65573	69.8492
0.18051	0	18.937	3.68213	69.7271	19.1078	3.65564	69.8496
0.181352	0	18.9399	3.68168	69.7291	19.1103	3.65524	69.8511
0.182194	0	18.9592	3.67883	69.7462	19.1146	3.65455	69.8538
0.183024	0	18.945	3.6809	69.7331	19.1142	3.65463	69.8535
0.18384	0	18.958	3.67902	69.7454	19.117	3.65417	69.8553
0.184736	0	18.9652	3.67795	69.7517	19.1021	3.65655	69.846
0.185583	0	18.9657	3.67784	69.751	19.1141	3.65464	69.8535
0.186399	0	18.9801	3.67568	69.7633	19.105	3.65609	69.8477
0.187251	0	18.9822	3.67536	69.7647	19.1031	3.65639	69.8467
0.188095	0	19.0007	3.67257	69.78	19.1258	3.65278	69.8608
0.188963	0	18.9997	3.67269	69.7783	19.1058	3.65596	69.8483
0.189774	0	19.0131	3.67066	69.7889	19.1126	3.65488	69.8526
0.190662	0	19.0293	3.66817	69.8014	19.1042	3.6562	69.8469
0.191555	0	19.0352	3.66724	69.8051	19.1095	3.65545	69.8522
0.192393	0	19.0318	3.66774	69.8021	19.1124	3.65455	69.8453
0.193243	0	19.0291	3.66815	69.8002	19.1044	3.65778	69.8775
0.194072	0	19.0352	3.66723	69.8049	19.1096	3.64811	69.714
0.194939	0	19.0521	3.66458	69.8164	19.128	3.67505	70.2889
0.195829	0	19.0608	3.66331	69.8239	18.8979	3.46645	65.5203
0.196671	0	19.059	3.66308	69.8129	18.6436	3.39123	63.2157
0.197535	0	19.0791	3.662	69.866	19.0345	3.24844	61.8343
0.1984	0	19.0776	3.65295	69.6892	18.7647	3.35844	63.015
0.199261	0	19.1093	3.67866	70.2896	18.3852	3.4946	64.2451
0.200082	16.2713	18.8863	3.45831	65.3252	18.1439	3.56538	64.687
0.200896	25.7853	18.645	3.39256	63.2466	17.9154	3.6233	64.9108
0.201732	24.7867	19.1437	3.19511	61.1688	17.7145	3.6679	64.9734
0.202572	25.0363	19.1513	3.18331	60.9574	17.7922	3.65137	64.9641
0.203426	24.9939	19.0707	3.22533	61.5062	17.8394	3.64096	64.9507
0.204231	25.0007	19.0543	3.23277	61.5938	17.7839	3.65316	64.9655
0.205062	25	19.0641	3.22825	61.5401	17.7977	3.65022	64.9639
0.205917	25	19.0532	3.23338	61.6024	17.812	3.64704	64.9595
0.206739	25	19.0526	3.23375	61.6075	17.7854	3.65279	64.9644
0.207589	25	19.0361	3.24151	61.7017	17.7888	3.65208	64.9643
0.20838	25	19.0313	3.24384	61.7306	17.7956	3.65061	64.9629
0.209251	25	19.0276	3.24562	61.7526	17.791	3.65159	64.9635
0.210082	25	19.0157	3.25117	61.8195	17.7961	3.6505	64.9631
0.210944	25	19.0108	3.25348	61.8476	17.8013	3.6494	64.9623
0.211789	25	19.0037	3.25674	61.8864	17.7961	3.65051	64.9629
0.212631	25	18.9963	3.26019	61.9276	17.8002	3.64963	64.9624
0.213443	25	18.9895	3.26334	61.9652	17.796	3.65052	64.963
0.214306	25	18.991	3.26268	61.9581	17.8027	3.64909	64.9621
0.215178	25	18.9822	3.26674	62.0063	17.7968	3.65035	64.9629
0.216043	25	18.9667	3.27372	62.0878	17.8031	3.64901	64.962
0.216829	25	18.954	3.27941	62.154	17.8006	3.64955	64.9624
0.21762	25	18.9491	3.28158	62.179	17.7999	3.64969	64.9624
0.218404	25	18.9578	3.27776	62.1356	17.7989	3.6499	64.9626
0.21927	25	18.9587	3.27741	62.1319	17.8005	3.64956	64.9623
0.220115	25	18.9466	3.28282	62.1945	17.7982	3.65007	64.9627
0.220965	25	18.9362	3.28744	62.2478	17.8008	3.64949	64.9623
0.221779	25	18.9239	3.29286	62.3098	17.8041	3.64881	64.9619
0.222599	25	18.9201	3.29458	62.3299	17.808	3.64797	64.9613
0.223426	25	18.9107	3.29869	62.3768	17.789	3.65203	64.9638
0.224284	25	18.91	3.29905	62.3818	17.803	3.64904	64.9621
0.225145	25	18.8968	3.3048	62.4463	17.7993	3.64981	64.9625
0.225995	25	18.8917	3.30704	62.472	17.7998	3.64971	64.9624
0.22688	25	18.8814	3.31146	62.5213	17.8006	3.64954	64.9623
0.2277	25	18.87	3.31631	62.5752	17.7998	3.64971	64.9624
0.228571	25	18.8656	3.31821	62.5966	17.8015	3.64936	64.9622
0.229402	25	18.8507	3.32449	62.6651	17.7983	3.65003	64.9626
0.230248	25	18.8515	3.32416	62.6619	17.8028	3.64907	64.962
0.231066	25	18.8437	3.32745	62.6978	17.7962	3.65049	64.9629
0.231894	25	18.8333	3.33177	62.7447	17.7977	3.65017	64.9627
0.232699	25	18.8352	3.33113	62.7392	17.8019	3.64926	64.9622
0.23353	25	18.8263	3.33472	62.7772	17.8022	3.64919	64.9621
0.234358	25	18.8172	3.33851	62.8177	17.7922	3.65132	64.9633
0.235177	25	18.8181	3.33814	62.814	17.7826	3.65338	64.9646
0.236023	25	18.8231	3.33616	62.7934	17.7944	3.65087	64.9631
0.236894	25	18.8146	3.3396	62.8299	17.7897	3.65186	64.9637
0.237725	25	18.8007	3.34526	62.8898	17.7909	3.65162	64.9635
0.238533	25	18.7871	3.35072	62.9467	17.7881	3.65221	64.9639
0.2393	25	18.7824	3.35261	62.9664	17.7889	3.65203	64.9637
0.240035	25	18.7712	3.357	63.011	17.7886	3.65211	64.9639
0.240678	25	18.7746	3.35564	62.9966	17.7798	3.65398	64.965
0.241398	25	18.7784	3.35425	62.9837	17.7719	3.65567	64.966
0.242175	25	18.7767	3.35501	62.9925	17.7885	3.65212	64.9639
0.243012	25	18.7718	3.35697	63.0131	17.7913	3.65152	64.9635
0.243826	25	18.7604	3.36153	63.0602	17.7893	3.65195	64.9637
0.244579	25	18.735	3.37148	63.1609	17.7954	3.65066	64.963
0.245359	25	18.7631	3.36051	63.0504	17.7863	3.65259	64.9641
0.246179	25	18.7501	3.36563	63.1025	17.8012	3.64941	64.9623
0.246988	25	18.7363	3.37097	63.1559	17.807	3.64818	64.9615
0.247717	25	18.7327	3.37242	63.171	17.8065	3.64828	64.9616
0.24848	25	18.7247	3.37552	63.2019	17.8066	3.64826	64.9615
0.249234	25	18.7351	3.37153	63.1622	17.8066	3.64826	64.9616
0.250025	25	18.744	3.36806	63.1274	17.8066	3.64826	64.9616
0.250892	25	18.7545	3.36399	63.0869	17.8066	3.64826	64.9616
0.251769	25	18.7418	3.36899	63.1378	17.8066	3.64826	64.9616
0.252646	25	18.733	3.37244	63.173	17.8066	3.64826	64.9616
0.253523	25	18.7252	3.37552	63.2041	17.8066	3.64826	64.9616
0.254401	25	18.7166	3.37885	63.2375	17.8066	3.64826	64.9616
0.255278	25	18.7088	3.38186	63.2675	17.8066	3.64826	64.9616
0.256147	25	18.6953	3.38706	63.3191	17.8066	3.64826	64.9616
0.256958	25	18.6882	3.38976	63.3456	17.8066	3.64826	64.9616
0.257814	25	18.683	3.39175	63.3651	17.8066	3.64826	64.9616
0.258675	25	18.6749	3.39483	63.395	17.8066	3.64826	64.9616
0.259538	25	18.6669	3.39782	63.4239	17.8066	3.64826	64.9616
0.2604	25	18.6589	3.40084	63.4529	17.8066	3.64826	64.9616
0.261262	25	18.6509	3.40381	63.4812	17.8066	3.64826	64.9616
0.262123	25	18.6426	3.4069	63.5105	17.8066	3.64826	64.9616
0.262987	25	18.6357	3.40947	63.5347	17.8066	3.64826	64.9616
0.263826	25	18.6204	3.41509	63.5873	17.8066	3.64826	64.9616
0.264633	25	18.6177	3.41606	63.5961	17.8066	3.64826	64.9616
0.265482	25	18.6111	3.41845	63.6183	17.8066	3.64826	64.9616
0.266328	25	18.6036	3.42116	63.643	17.8066	3.64826	64.9616
0.267177	25	18.5962	3.42384	63.6674	17.8066	3.64826	64.9616
0.268013	25	18.5873	3.42704	63.6963	17.8066	3.64826	64.9616
0.268846	25	18.5817	3.42904	63.7143	17.8066	3.64826	64.9616
0.269672	25	18.5728	3.43218	63.7422	17.8066	3.64826	64.9616
0.270485	25	18.5694	3.43336	63.7526	17.8066	3.64826	64.9615
0.271279	25	18.5468	3.44135	63.8234	17.8066	3.64827	64.9616
0.272117	25	18.5321	3.44654	63.8691	17.8068	3.64822	64.9615
0.273007	25	18.5264	3.4485	63.8857	17.8056	3.64847	64.9618
0.273899	25	18.5174	3.45158	63.9119	17.8094	3.64766	64.961
0.274792	25	18.5088	3.45452	63.9365	17.7646	3.65728	64.9685
0.275685	25	18.5001	3.45747	63.9611	17.6837	3.67431	64.9739
0.276578	25	18.4914	3.4604	63.9852	17.7384	3.66294	64.9733
0.277471	25	18.4828	3.4633	64.009	17.7392	3.66275	64.9728
0.278364	25	18.4743	3.46613	64.0319	17.7162	3.66758	64.9741
0.279257	25	18.4659	3.46895	64.0546	17.7295	3.66482	64.9737
0.280149	25	18.4574	3.47174	64.0769	17.7311	3.66448	64.9735
0.281042	25	18.449	3.47452	64.0988	17.7247	3.66581	64.9739
0.281935	25	18.4406	3.47728	64.1204	17.7278	3.66516	64.9738
0.282828	25	18.4321	3.48002	64.1417	17.7286	3.665	64.9737
0.283721	25	18.4237	3.48275	64.1627	17.7268	3.66536	64.9738
0.284614	25	18.4153	3.48546	64.1833	17.7275	3.66522	64.9738
0.285507	25	18.4069	3.48815	64.2036	17.7278	3.66515	64.9737
0.286399	25	18.3985	3.49083	64.2236	17.7274	3.66525	64.9738
0.287292	25	18.3901	3.49349	64.2433	17.7275	3.66522	64.9737
0.288185	25	18.3818	3.49613	64.2626	17.7276	3.6652	64.9737
0.289078	25	18.3734	3.49876	64.2816	17.7275	3.66522	64.9737
0.289971	25	18.365	3.50137	64.3004	17.7275	3.66522	64.9737
0.290864	25	18.3567	3.50397	64.3188	17.7276	3.66521	64.9737
0.291756	25	18.3483	3.50655	64.3369	17.7275	3.66522	64.9737
0.292649	25	18.34	3.50911	64.3547	17.7275	3.66522	64.9737
0.293542	25	18.3316	3.51166	64.3722	17.7276	3.66521	64.9737
0.294435	25	18.3233	3.51419	64.3893	17.7275	3.66522	64.9737
0.295328	25	18.315	3.51671	64.4062	17.7275	3.66522	64.9737
0.296221	25	18.3067	3.51921	64.4228	17.7276	3.66521	64.9737
0.297114	25	18.2984	3.5217	64.4391	17.7275	3.66522	64.9737
0.298006	25	18.2901	3.52417	64.4552	17.7275	3.66522	64.9737
0.2989	25	18.2819	3.52662	64.4708	17.7276	3.66521	64.9737
0.299791	25	18.2734	3.52911	64.4866	17.7276	3.66522	64.9737
0.300688	25	18.2653	3.53148	64.5014	17.7276	3.66522	64.9737
0.301535	25	18.2516	3.5355	64.5266	17.7276	3.66522	64.9737
0.30238	25	18.2473	3.53671	64.5333	17.7276	3.66522	64.9737
0.303248	25	18.2403	3.53876	64.5458	17.7276	3.66522	64.9737
0.304125	25	18.2328	3.54091	64.5585	17.7275	3.66522	64.9737
0.305002	25	18.2246	3.54326	64.5722	17.7276	3.66521	64.9737
0.305879	25	18.2166	3.54552	64.5853	17.7275	3.66522	64.9737
0.306756	25	18.2087	3.54778	64.5981	17.7276	3.66521	64.9737
0.307633	25	18.2007	3.55002	64.6107	17.7274	3.66525	64.9738
0.308511	25	18.1927	3.55226	64.6231	17.7276	3.66521	64.9737
0.309388	25	18.1848	3.55448	64.6352	17.7274	3.66524	64.9738
0.310265	25	18.1768	3.55668	64.647	17.7276	3.66521	64.9737
0.311142	25	18.1689	3.55887	64.6587	17.7275	3.66522	64.9737
0.312019	25	18.161	3.56105	64.67	17.7276	3.66521	64.9737
0.312896	25	18.153	3.56323	64.6812	17.7275	3.66522	64.9737
0.313774	25	18.1452	3.56536	64.692	17.7276	3.66521	64.9737
0.31465	25	18.137	3.56758	64.703	17.7274	3.66524	64.9737
0.31553	25	18.1299	3.56948	64.7123	17.728	3.66513	64.9738
0.316378	25	18.1154	3.57339	64.7313	17.7236	3.66601	64.9734
0.317199	25	18.1121	3.57424	64.735	17.7184	3.66707	64.9731
0.31806	25	18.1057	3.57596	64.7431	17.7189	3.66698	64.9731
0.318921	25	18.0981	3.57795	64.7521	17.7205	3.66666	64.9733
0.319783	25	18.0906	3.57992	64.761	17.7218	3.66636	64.9729
0.320646	25	18.083	3.58192	64.7698	17.7286	3.66498	64.9734
0.321506	25	18.0758	3.58379	64.7779	17.717	3.66737	64.973
0.322371	25	18.0642	3.58676	64.7899	17.7245	3.66584	64.9735
0.323168	25	18.0495	3.59051	64.8046	17.7206	3.66664	64.9732
0.323966	25	18.0433	3.59214	64.8119	17.7167	3.66742	64.9729
0.324756	25	18.0418	3.5925	64.8131	17.7245	3.66583	64.9735
0.325569	25	18.0263	3.59637	64.8271	17.7202	3.66671	64.9732
0.326337	25	18.0216	3.59757	64.8318	17.7194	3.66687	64.9731
0.32715	25	18.0199	3.59802	64.8338	17.7206	3.66664	64.9732
0.327946	25	18.0148	3.59931	64.8386	17.7144	3.66789	64.9727
0.328755	25	18.0101	3.60046	64.8423	17.7177	3.66722	64.9731
0.329537	25	18.0148	3.59929	64.8384	17.7268	3.66537	64.9737
0.330331	25	18.0155	3.59912	64.8378	17.7139	3.66799	64.9727
0.331138	25	18.0136	3.5996	64.8397	17.7205	3.66666	64.9733
0.331917	25	18.0004	3.60286	64.8507	17.7194	3.66685	64.9726
0.332716	25	18.0045	3.6019	64.8484	17.7197	3.6668	64.9728
0.333519	25	17.9999	3.60301	64.8518	17.7241	3.66592	64.9736
0.334318	25	18.0004	3.60289	64.8516	17.7192	3.6669	64.9731
0.335101	25	17.9676	3.61102	64.8796	17.7165	3.66747	64.9729
0.3359	25	17.9567	3.6136	64.8862	17.7215	3.66644	64.9733
0.336748	25	17.9556	3.61393	64.8886	17.7255	3.66562	64.9735
0.337573	25	17.9377	3.61818	64.8998	17.7127	3.66825	64.9727
0.338418	25	17.9402	3.61762	64.8992	17.7294	3.66484	64.9739
0.339282	25	17.9273	3.62067	64.9069	17.7077	3.66924	64.9722
0.340109	25	17.9175	3.62296	64.9126	17.7277	3.66519	64.9738
0.34096	25	17.9176	3.62298	64.9134	17.7117	3.66843	64.9724
0.341814	25	17.9023	3.62654	64.9214	17.7168	3.66742	64.973
0.342645	25	17.8962	3.62797	64.9248	17.7285	3.66503	64.9738
0.343476	25	17.8903	3.62933	64.9281	17.7258	3.66557	64.9736
0.344344	25	17.8845	3.63069	64.9311	17.7011	3.67059	64.9717
0.345146	25	17.8662	3.63483	64.9387	17.7235	3.66604	64.9735
0.346002	25	17.8765	3.63256	64.9358	17.7249	3.66575	64.9735
0.346855	25	17.8534	3.63775	64.9443	17.7227	3.66621	64.9735
0.347662	25	17.8549	3.63746	64.9447	17.7317	3.66433	64.9731
0.348548	25	17.8495	3.63869	64.947	17.716	3.66758	64.973
0.349389	25	17.8354	3.64183	64.9516	17.719	3.66695	64.9731
0.350259	25	17.8386	3.64116	64.9516	17.7147	3.66784	64.9728
0.351153	25	17.8291	3.64328	64.9547	17.7192	3.66691	64.9731
0.352048	25	17.8215	3.64497	64.9572	17.7141	3.66796	64.9728
0.352896	25	17.8019	3.64924	64.9614	17.7197	3.66681	64.9732
0.353721	25	17.8009	3.64949	64.9623	17.7177	3.66723	64.9731
0.354591	25	17.7936	3.65108	64.964	17.7267	3.66533	64.9727
0.355411	25	17.7845	3.65303	64.9655	17.7226	3.66624	64.9735
0.35624	25	17.7884	3.65219	64.9648	17.7225	3.66624	64.9733
0.357069	25	17.7856	3.6528	64.9654	17.7188	3.66699	64.9731
0.357924	25	17.7879	3.65233	64.9657	17.7179	3.66717	64.9731
0.358793	25	17.7823	3.65352	64.9662	17.7259	3.66555	64.9736
0.359641	25	17.7828	3.65347	64.9671	17.72	3.66676	64.9731
0.360509	25	17.7577	3.65877	64.9695	17.7208	3.6666	64.9733
0.361305	25	17.7562	3.65911	64.9702	17.7233	3.66608	64.9734
0.362165	25	17.762	3.65792	64.9702	17.7192	3.66692	64.9731
0.362996	25	17.7539	3.65961	64.9705	17.7217	3.66641	64.9733
0.363872	25	17.7623	3.65786	64.9704	17.7202	3.66672	64.9732
0.364717	25	17.7412	3.66228	64.9716	17.7163	3.66751	64.9729
0.365561	25	17.7445	3.66164	64.9722	17.7247	3.6658	64.9736
0.366416	25	17.7361	3.66336	64.972	17.7157	3.66762	64.9728
0.367235	25	17.7349	3.66364	64.9725	17.7211	3.66652	64.9733
0.368098	25	17.742	3.66217	64.9727	17.7217	3.66641	64.9733
0.36896	25	17.7384	3.66289	64.9722	17.722	3.66635	64.9733
0.369806	25	17.7263	3.66543	64.9727	17.7263	3.66547	64.9737
0.370633	25	17.7167	3.66745	64.9732	17.7206	3.66662	64.9732
0.371489	25	17.7166	3.66744	64.9729	17.7288	3.66496	64.9739
0.372301	25	17.7131	3.66818	64.9733	17.7132	3.66814	64.9726
0.373156	25	17.7071	3.66941	64.973	17.7294	3.66483	64.9739
0.373974	25	17.7024	3.67046	64.9743	17.709	3.669	64.9724
0.37479	25	17.691	3.67274	64.9726	17.7332	3.66403	64.9733
0.375615	25	17.6877	3.67343	64.9729	17.7125	3.66827	64.9725
0.376444	25	17.6773	3.67551	64.9716	17.7212	3.6665	64.9732
0.377265	25	17.6695	3.67708	64.9707	17.7021	3.67039	64.9718
0.378079	25	17.6681	3.67738	64.9706	17.7288	3.66497	64.9739
0.378888	25	17.6653	3.67795	64.9703	17.7279	3.66515	64.9737
0.379725	25	17.6654	3.67792	64.9703	17.7062	3.66955	64.972
0.380513	25	17.6627	3.67847	64.97	17.7224	3.66627	64.9734
0.381376	25	17.6686	3.67731	64.9713	17.7122	3.66834	64.9725
0.382232	25	17.6693	3.67718	64.9718	17.7178	3.66721	64.973
0.383091	25	17.6593	3.67914	64.9695	17.7202	3.6667	64.9732
0.383923	25	17.6606	3.6789	64.97	17.7198	3.66678	64.9732
0.384717	25	17.649	3.68117	64.9673	17.7211	3.66652	64.9733
0.38552	25	17.6583	3.67936	64.9698	17.7273	3.66526	64.9737
0.386388	25	17.6694	3.67715	64.9715	17.7187	3.66701	64.973
0.387212	25	17.6557	3.67986	64.969	17.7189	3.66697	64.9731
0.388028	25	17.648	3.68139	64.9677	17.7215	3.66645	64.9733
0.388869	25	17.6496	3.68112	64.9686	17.7213	3.66649	64.9735
0.389701	25	17.6366	3.68368	64.9659	17.7229	3.66606	64.9715
0.390525	25	17.628	3.68534	64.9637	17.7253	3.66627	64.984
0.391327	25	17.6272	3.68551	64.9635	17.7201	3.663	64.9074
0.392158	25	17.6317	3.68466	64.9653	17.7161	3.68148	65.2189
0.393006	25	17.6307	3.68486	64.965	17.639	3.5334	62.3441
0.393845	25.0002	17.623	3.68634	64.9626	17.1337	3.32201	56.9011
0.394655	24.9994	17.623	3.68635	64.9629	17.6302	3.09514	54.573
0.395459	25.0024	17.6193	3.68702	64.9611	17.5234	3.14209	55.0519
0.396262	24.9914	17.6189	3.68726	64.9637	17.2371	3.31091	57.0679
0.397107	25.0298	17.6242	3.68575	64.9574	16.9843	3.42942	58.2422
0.397946	24.9116	17.6243	3.68697	64.9778	16.7655	3.51794	58.9775
0.398811	25.3478	17.6074	3.68625	64.9076	16.5582	3.59003	59.4422
0.399639	26.0626	17.6383	3.65007	64.3769	16.3324	3.65782	59.7392
0.40048	50.4823	17.065	3.38203	57.7047	16.1446	3.70651	59.8386
0.40131	49.4532	17.4729	3.18902	55.7121	16.0526	3.72839	59.8491
0.402143	50.133	17.6716	3.04567	53.8181	16.0975	3.71797	59.8489
0.402988	49.9628	17.6062	3.09437	54.4763	16.1085	3.71539	59.8481
0.403799	50.0097	17.5929	3.102	54.5693	16.0764	3.7229	59.8495
0.404658	49.9975	17.589	3.10497	54.6098	16.0976	3.71797	59.8493
0.405505	50.0006	17.5781	3.11201	54.6994	16.0922	3.71921	59.8491
0.406252	49.9999	17.5638	3.12119	54.8159	16.0915	3.7194	59.8493
0.407042	50	17.5671	3.11914	54.7907	16.091	3.71952	59.8493
0.407879	50	17.5634	3.12159	54.8221	16.0929	3.71905	59.8491
0.408691	50	17.5543	3.12731	54.8938	16.0875	3.72032	59.8493
0.409482	50	17.553	3.12822	54.9061	16.0974	3.71802	59.8493
0.410305	50	17.545	3.13333	54.9704	16.0907	3.71956	59.8493
0.411107	50	17.5367	3.13855	55.0362	16.1019	3.71698	59.8495
0.41191	50	17.5331	3.14086	55.0653	16.0881	3.72016	59.8491
0.412722	50	17.5377	3.13799	55.0296	16.0945	3.71869	59.8494
0.413562	50	17.5343	3.14018	55.0572	16.0994	3.71756	59.8494
0.414383	50	17.5241	3.1465	55.1359	16.09	3.71973	59.8492
0.415212	50	17.5263	3.14521	55.1204	16.091	3.7195	59.8493
0.416017	50	17.5116	3.15431	55.2332	16.094	3.7188	59.8493
0.416843	50	17.5188	3.14994	55.1796	16.0967	3.71819	59.8493
0.41764	50	17.5076	3.15688	55.266	16.0922	3.71923	59.8493
0.41844	50	17.5052	3.15839	55.2845	16.0936	3.7189	59.8493
0.419252	50	17.4976	3.16304	55.3422	16.0869	3.72044	59.8491
0.420094	50	17.4973	3.16329	55.3457	16.0835	3.72124	59.8491
0.420894	50	17.4738	3.17753	55.5197	16.0922	3.71923	59.8493
0.421651	50	17.4701	3.17982	55.5478	16.0919	3.71929	59.8492
0.422447	50	17.4757	3.17647	55.5077	16.0918	3.71932	59.8492
0.423237	50	17.4607	3.18547	55.6169	16.0932	3.71899	59.8493
0.424016	50	17.4575	3.18736	55.6397	16.0882	3.72014	59.8492
0.424783	50	17.4601	3.18589	55.6223	16.0923	3.71921	59.8493
0.425561	50	17.4569	3.18775	55.6448	16.0957	3.71842	59.8493
0.426327	50	17.4331	3.20206	55.8185	16.091	3.71949	59.8493
0.427131	50	17.4252	3.2067	55.8739	16.0973	3.71806	59.8493
0.42795	50	17.4302	3.20388	55.8411	16.0892	3.71992	59.8492
0.428807	50	17.421	3.2092	55.9043	16.0919	3.71929	59.8492
0.429652	50	17.4142	3.21321	55.9522	16.0978	3.71794	59.8494
0.430494	50	17.4038	3.21921	56.023	16.0907	3.71956	59.8492
0.431333	50	17.4046	3.21877	56.0182	16.0951	3.71855	59.8493
0.432161	50	17.3959	3.22377	56.077	16.0977	3.71796	59.8493
0.433012	50	17.3908	3.22666	56.111	16.09	3.71974	59.8492
0.433837	50	17.3904	3.22694	56.1147	16.0944	3.7187	59.8493
0.434733	50	17.3876	3.2286	56.1348	16.0948	3.71863	59.8493
0.4356	50	17.3706	3.23814	56.2454	16.0887	3.72003	59.8492
0.436464	50	17.3761	3.23518	56.212	16.0941	3.71878	59.8493
0.437322	50	17.3582	3.24511	56.3259	16.0901	3.7197	59.8492
0.438143	50	17.3589	3.24482	56.3233	16.0935	3.71893	59.8492
0.439014	50	17.3613	3.24347	56.308	16.0936	3.71891	59.8493
0.439868	50	17.3576	3.24549	56.3309	16.0929	3.71907	59.8493
0.440723	50	17.3529	3.24818	56.3623	16.0928	3.71908	59.8493
0.441577	50	17.342	3.25418	56.431	16.0898	3.71978	59.8492
0.44241	50	17.3335	3.25888	56.4847	16.099	3.71766	59.8494
0.443255	50	17.3303	3.26069	56.5057	16.0815	3.72169	59.8491
0.444113	50	17.3267	3.26269	56.5285	16.0987	3.71772	59.8493
0.444947	50	17.3187	3.26703	56.5776	16.0851	3.72085	59.8492
0.445797	50	17.3133	3.26996	56.6108	16.1012	3.71715	59.8494
0.446657	50	17.3094	3.27214	56.6359	16.0999	3.71744	59.8494
0.447519	50	17.2944	3.28012	56.7246	16.0876	3.72028	59.8491
0.448339	50	17.2917	3.28162	56.7419	16.0839	3.72115	59.8492
0.449188	50	17.2817	3.28695	56.8009	16.1031	3.7167	59.8495
0.45	50	17.2762	3.28983	56.8327	16.0845	3.72098	59.849
0.450841	50	17.2845	3.28549	56.7852	16.0858	3.7207	59.8492
0.451696	50	17.2818	3.28697	56.8018	16.0892	3.71992	59.8491
0.452576	50	17.2708	3.29272	56.8649	16.0866	3.72052	59.8491
0.453376	50	17.262	3.29735	56.9157	16.0897	3.71981	59.8492
0.454237	50	17.2681	3.29424	56.8825	16.0953	3.7185	59.8493
0.455082	50	17.2473	3.30496	56.9984	16.0947	3.71864	59.8493
0.45589	50	17.2514	3.30299	56.9782	16.0973	3.71805	59.8494
0.456758	50	17.2387	3.30947	57.048	16.096	3.71835	59.8493
0.457616	50	17.2447	3.30648	57.0166	16.0955	3.71847	59.8493
0.458485	50	17.2308	3.31355	57.0922	16.093	3.71904	59.8492
0.459327	50	17.223	3.31757	57.1354	16.0929	3.71906	59.8493
0.460162	50	17.2225	3.31788	57.1391	16.092	3.71928	59.8492
0.461013	50	17.2164	3.32094	57.1717	16.0933	3.71897	59.8493
0.461836	50	17.2038	3.32726	57.2384	16.0884	3.72009	59.8491
0.462683	50	17.2064	3.32609	57.2272	16.0964	3.71826	59.8493
0.46353	50	17.1859	3.3362	57.3322	16.0905	3.7196	59.8492
0.464317	50	17.1918	3.33338	57.304	16.0885	3.72009	59.8492
0.465167	50	17.1843	3.33704	57.3418	16.0944	3.71871	59.8493
0.465963	50	17.1822	3.33817	57.3545	16.0942	3.71876	59.8493
0.466748	50	17.1761	3.34116	57.3851	16.095	3.71858	59.8493
0.467532	50	17.1644	3.34687	57.444	16.0923	3.7192	59.8492
0.468373	50	17.1741	3.34224	57.3974	16.0962	3.7183	59.8493
0.469192	50	17.16	3.34904	57.4666	16.0878	3.72023	59.8491
0.470038	50	17.1588	3.34969	57.4741	16.0943	3.71874	59.8493
0.470895	50	17.1568	3.35072	57.4851	16.0867	3.72048	59.8491
0.471748	50	17.1466	3.35561	57.5342	16.0754	3.72309	59.8489
0.472588	50	17.1422	3.3578	57.5572	16.0868	3.72047	59.8491
0.473404	50	17.127	3.36502	57.63	16.0853	3.72081	59.8491
0.474229	50	17.1261	3.36549	57.635	16.082	3.72157	59.849
0.475072	50	17.1213	3.36776	57.6578	16.0871	3.72039	59.8491
0.475884	50	17.1141	3.37119	57.6919	16.0865	3.72053	59.8491
0.476709	50	17.1064	3.3748	57.7279	16.0778	3.72253	59.8489
0.477478	50	17.0903	3.38228	57.8014	16.0842	3.72106	59.849
0.478217	50	17.0893	3.38276	57.806	16.0824	3.72148	59.8491
0.478967	50	17.089	3.38292	57.8077	16.0927	3.71911	59.8492
0.479723	50	17.0978	3.37883	57.7676	16.0814	3.72171	59.849
0.480512	50	17.0997	3.37795	57.759	16.0874	3.72032	59.8491
0.481312	50	17.0969	3.37925	57.772	16.082	3.72157	59.8491
0.482081	50	17.0867	3.38397	57.8179	16.0835	3.72122	59.8489
0.482841	50	17.0861	3.38429	57.8212	16.0666	3.72513	59.8488
0.483613	50	17.0856	3.38455	57.824	16.1021	3.71694	59.8495
0.484418	50	17.0805	3.38686	57.8466	16.0945	3.71869	59.8492
0.485158	50	17.0668	3.39314	57.9071	16.084	3.7211	59.849
0.485902	50	17.0685	3.39238	57.9	16.0781	3.72247	59.8489
0.486644	50	17.0563	3.39795	57.9536	16.0696	3.72442	59.8487
0.487394	50	17.0547	3.39869	57.9608	16.0788	3.7223	59.8489
0.488146	50	17.0562	3.39815	57.9569	16.0814	3.7217	59.849
0.488882	50	17.0387	3.40596	58.0301	16.0857	3.72071	59.8491
0.489667	50	17.0472	3.40217	57.9948	16.0828	3.72138	59.849
0.490438	50	17.0392	3.40577	58.0285	16.0871	3.7204	59.8492
0.491249	50	17.0495	3.40118	57.9859	16.0901	3.7197	59.8492
0.492024	50	17.0288	3.41038	58.0718	16.0832	3.72129	59.849
0.492783	50	17.0364	3.40704	58.0409	16.0861	3.72062	59.8491
0.493593	50	17.0361	3.4072	58.0426	16.0915	3.71938	59.8492
0.494377	50	17.0229	3.41302	58.0966	16.0836	3.72121	59.849
0.495142	50	17.0267	3.41136	58.0815	16.1002	3.71737	59.8494
0.495895	50	17.0114	3.41809	58.1437	16.0992	3.7176	59.8494
0.496622	50	17.0085	3.41936	58.1554	16.0998	3.71748	59.8494
0.497363	50	17.0203	3.41424	58.1087	16.0996	3.71751	59.8494
0.49818	50	17.0155	3.41635	58.1281	16.0997	3.7175	59.8494
0.498932	50	16.9954	3.42513	58.2085	16.0997	3.7175	59.8494
0.499699	50	17.0164	3.41603	58.1261	16.0997	3.7175	59.8494
0.500566	50	17.0189	3.41496	58.1162	16.0997	3.7175	59.8494
0.501406	50	17.0062	3.42059	58.1689	16.0997	3.7175	59.8494
0.502214	50	17.0018	3.42249	58.186	16.0997	3.7175	59.8494
0.503063	50	16.9968	3.42467	58.2062	16.0997	3.7175	59.8494
0.503909	50	16.9904	3.42746	58.2316	16.0997	3.7175	59.8494
0.504757	50	16.984	3.43023	58.2567	16.0997	3.7175	59.8494
0.505594	50	16.9768	3.43338	58.2852	16.0997	3.7175	59.8494
0.506426	50	16.9718	3.43551	58.3044	16.0997	3.7175	59.8494
0.507254	50	16.9647	3.43853	58.3313	16.0997	3.7175	59.8494
0.508065	50	16.9609	3.44016	58.3457	16.0997	3.7175	59.8494
0.50888	50	16.9477	3.44579	58.3959	16.0997	3.7175	59.8494
0.509763	50	16.9305	3.45312	58.4608	16.0997	3.7175	59.8494
0.510649	50	16.9257	3.45509	58.4778	16.0997	3.7175	59.8494
0.511543	50	16.9179	3.45834	58.5057	16.0997	3.7175	59.8494
0.512435	50	16.9107	3.46132	58.5311	16.0997	3.7175	59.8494
0.513328	50	16.9033	3.46435	58.5568	16.0997	3.7175	59.8494
0.514221	50	16.896	3.46734	58.582	16.0997	3.7175	59.8494
0.515114	50	16.8887	3.47031	58.6068	16.0997	3.7175	59.8494
0.516007	50	16.8815	3.47319	58.6308	16.0997	3.7175	59.8494
0.5169	50	16.8744	3.47606	58.6545	16.0997	3.7175	59.8494
0.517792	50	16.8673	3.47892	58.6779	16.0997	3.7175	59.8494
0.518685	50	16.8602	3.48175	58.701	16.0997	3.7175	59.8494
0.519578	50	16.8531	3.48457	58.7238	16.0997	3.7175	59.8494
0.520471	50	16.846	3.48738	58.7463	16.0997	3.7175	59.8494
0.521364	50	16.8389	3.49016	58.7685	16.0997	3.7175	59.8494
0.522257	50	16.8318	3.49293	58.7905	16.0997	3.7175	59.8494
0.52315	50	16.8248	3.49569	58.8121	16.0997	3.7175	59.8494
0.524042	50	16.8177	3.49843	58.8335	16.0997	3.7175	59.8494
0.524935	50	16.8106	3.50115	58.8546	16.0997	3.7175	59.8494
0.525828	50	16.8036	3.50386	58.8754	16.0997	3.7175	59.8494
0.526721	50	16.7965	3.50656	58.896	16.0997	3.7175	59.8494
0.527614	50	16.7895	3.50924	58.9162	16.0997	3.7175	59.8494
0.528507	50	16.7824	3.5119	58.9362	16.0997	3.7175	59.8494
0.529399	50	16.7754	3.51455	58.956	16.0997	3.7175	59.8494
0.530292	50	16.7684	3.51718	58.9754	16.0997	3.7175	59.8494
0.531185	50	16.7613	3.5198	58.9946	16.0997	3.7175	59.8494
0.532078	50	16.7543	3.5224	59.0135	16.0997	3.7175	59.8494
0.532971	50	16.7473	3.52499	59.0322	16.0997	3.7175	59.8494
0.533864	50	16.7403	3.52757	59.0506	16.0997	3.7175	59.8494
0.534757	50	16.7333	3.53013	59.0688	16.0997	3.7175	59.8494
0.535649	50	16.7263	3.53267	59.0867	16.0997	3.7175	59.8494
0.536543	50	16.7193	3.5352	59.1043	16.0997	3.7175	59.8494
0.537434	50	16.7123	3.53774	59.1218	16.0997	3.7175	59.8494
0.538331	50	16.7052	3.54027	59.1391	16.0997	3.7175	59.8494
0.539174	50	16.6954	3.54383	59.1637	16.0997	3.7175	59.8494
0.540023	50	16.6905	3.5455	59.1744	16.0997	3.7175	59.8494
0.540891	50	16.6848	3.54754	59.1882	16.0997	3.7175	59.8494
0.541768	50	16.6782	3.54986	59.2035	16.0997	3.7175	59.8494
0.542645	50	16.6713	3.55228	59.2193	16.0997	3.7175	59.8494
0.543522	50	16.6646	3.55463	59.2345	16.0997	3.7175	59.8494
0.544399	50	16.6578	3.55697	59.2495	16.0997	3.7175	59.8494
0.545276	50	16.6511	3.55929	59.2643	16.0997	3.7175	59.8494
0.546154	50	16.6443	3.56161	59.2789	16.0997	3.7175	59.8494
0.547031	50	16.6376	3.56391	59.2932	16.0997	3.7175	59.8494
0.547908	50	16.6309	3.5662	59.3073	16.0997	3.7175	59.8494
0.548785	50	16.6242	3.56848	59.3213	16.0997	3.7175	59.8494
0.549662	50	16.6175	3.57074	59.3349	16.0997	3.7175	59.8494
0.550539	50	16.6108	3.573	59.3485	16.0997	3.7175	59.8494
0.551417	50	16.6041	3.57522	59.3616	16.0997	3.7175	59.8494
0.552293	50	16.5972	3.57751	59.375	16.0997	3.7175	59.8494
0.553173	50	16.591	3.57956	59.3869	16.0997	3.7175	59.8494
0.554018	50	16.5802	3.58316	59.4079	16.0997	3.7175	59.8494
0.554843	50	16.5766	3.58431	59.414	16.0997	3.7175	59.8494
0.555704	50	16.571	3.58616	59.4245	16.0997	3.7175	59.8494
0.556565	50	16.5645	3.58825	59.436	16.0997	3.7175	59.8494
0.557427	50	16.5582	3.59032	59.4474	16.0997	3.7175	59.8494
0.558289	50	16.5517	3.59239	59.4586	16.0997	3.7175	59.8494
0.559152	50	16.5454	3.59443	59.4695	16.0997	3.7175	59.8494
0.560012	50	16.5389	3.5965	59.4805	16.0997	3.7175	59.8494
0.560878	50	16.5325	3.59855	59.4912	16.0997	3.7175	59.8494
0.561694	50	16.5225	3.60174	59.5079	16.0997	3.7175	59.8494
0.562521	50	16.52	3.60247	59.5114	16.0997	3.7175	59.8494
0.56337	50	16.5139	3.60442	59.5213	16.0997	3.7175	59.8494
0.564217	50	16.5081	3.60622	59.5302	16.0997	3.7175	59.8494
0.565064	50	16.5016	3.60826	59.5403	16.0997	3.7175	59.8494
0.565896	50	16.4956	3.6101	59.5492	16.0997	3.7175	59.8494
0.566729	50	16.4904	3.61172	59.557	16.0997	3.7175	59.8494
0.56755	50	16.484	3.61367	59.5662	16.0997	3.7175	59.8494
0.568356	50	16.4812	3.61452	59.5701	16.0997	3.7175	59.8494
0.569184	50	16.4598	3.62112	59.6014	16.0997	3.7175	59.8494
0.570062	50	16.4525	3.62332	59.6112	16.0997	3.7175	59.8494
0.570953	50	16.4462	3.62522	59.6196	16.0997	3.7175	59.8494
0.571846	50	16.4392	3.62731	59.6285	16.0997	3.7175	59.8494
0.572739	50	16.4322	3.62938	59.6372	16.0997	3.7175	59.8494
0.573632	50	16.4252	3.63144	59.6457	16.0997	3.7175	59.8494
0.574525	50	16.4183	3.63348	59.654	16.0997	3.7175	59.8494
0.575418	50	16.4114	3.63549	59.6621	16.0997	3.7175	59.8494
0.57631	50	16.4047	3.63745	59.6698	16.0997	3.7175	59.8494
0.577203	50	16.398	3.6394	59.6774	16.0997	3.7175	59.8494
0.578096	50	16.3912	3.64135	59.6847	16.0997	3.7175	59.8494
0.578989	50	16.3845	3.64328	59.6919	16.0997	3.7175	59.8494
0.579882	50	16.3778	3.6452	59.699	16.0997	3.7175	59.8494
0.580775	50	16.3711	3.64711	59.7058	16.0997	3.7175	59.8494
0.581667	50	16.3644	3.64901	59.7125	16.0997	3.7175	59.8494
0.58256	50	16.3577	3.65091	59.719	16.0997	3.7175	59.8494
0.583453	50	16.351	3.65279	59.7253	16.0997	3.7175	59.8494
0.584346	50	16.3443	3.65466	59.7315	16.0997	3.7175	59.8494
0.585239	50	16.3376	3.65652	59.7375	16.0997	3.7175	59.8494
0.586132	50	16.3309	3.65837	59.7433	16.0997	3.7175	59.8494
0.587025	50	16.3243	3.66021	59.7489	16.0997	3.7175	59.8494
0.587917	50	16.3176	3.66204	59.7544	16.0997	3.7175	59.8494
0.58881	50	16.3109	3.66386	59.7597	16.0997	3.7175	59.8494
0.589703	50	16.3043	3.66567	59.7649	16.0997	3.71751	59.8495
0.590596	50	16.2976	3.66747	59.7699	16.0996	3.71749	59.849
0.591489	50	16.291	3.66927	59.7747	16.0999	3.7175	59.8502
0.592382	50	16.2844	3.67105	59.7794	16.0987	3.71768	59.8492
0.593275	50.0001	16.2777	3.67282	59.7838	16.1025	3.71592	59.8335
0.594167	49.9994	16.2711	3.67459	59.7884	16.0891	3.72378	59.9143
0.59506	50.0023	16.2644	3.6763	59.7916	16.0806	3.62945	58.3732
0.595953	49.9906	16.2581	3.67822	59.7996	15.4841	3.31814	51.3624
0.596846	50.0379	16.2501	3.6793	59.7882	16.0446	2.97227	47.6957
0.597738	49.8565	16.2492	3.68327	59.8472	16.0053	2.97494	47.6046
0.598629	50.6035	16.218	3.67655	59.6314	15.7966	3.15238	49.7963
0.599459	48.9224	16.2832	3.68332	59.9594	15.5754	3.30112	51.4127
0.600322	72.6692	15.6553	3.31981	51.9779	15.3733	3.41915	52.5616
0.601184	74.8354	15.9731	3.00953	48.0508	15.1835	3.51392	53.3517
0.602059	75.0441	16.2294	2.7691	44.9411	14.9955	3.59546	53.9142
0.602936	74.979	16.2141	2.78585	45.1665	14.8179	3.66219	54.2647
0.603813	75.0069	16.2093	2.79005	45.2217	14.6422	3.71998	54.4676
0.604691	74.9979	16.2017	2.79811	45.3312	14.5142	3.7575	54.5364
0.605568	75.0006	16.1952	2.80448	45.4164	14.5598	3.7446	54.5198
0.606445	74.9998	16.1888	2.81101	45.5041	14.5553	3.74587	54.5215
0.607322	75	16.1823	2.81745	45.5901	14.5438	3.74916	54.5266
0.608199	75	16.1759	2.82386	45.6757	14.5548	3.74603	54.5221
0.609076	75	16.1695	2.83023	45.7605	14.5492	3.74764	54.5244
0.609954	75	16.163	2.83656	45.8447	14.5505	3.74726	54.5239
0.610831	75	16.1566	2.84286	45.9283	14.551	3.74711	54.5237
0.611708	75	16.1502	2.84911	46.011	14.5502	3.74736	54.524
0.612585	75	16.1437	2.8554	46.094	14.5508	3.74718	54.5238
0.613462	75	16.1376	2.86135	46.1724	14.5506	3.74724	54.5239
0.614333	75	16.1295	2.86912	46.2749	14.5506	3.74724	54.5239
0.615147	75	16.1234	2.87499	46.3518	14.5506	3.74722	54.5238
0.616003	75	16.1186	2.87956	46.4117	14.5506	3.74724	54.5238
0.616864	75	16.1124	2.88545	46.4887	14.5506	3.74723	54.5238
0.617727	75	16.1062	2.89124	46.5642	14.5506	3.74723	54.5238
0.618589	75	16.1001	2.89703	46.6396	14.5506	3.74724	54.5238
0.619451	75	16.0939	2.90275	46.714	14.5506	3.74723	54.5238
0.620312	75	16.0877	2.90858	46.7895	14.5506	3.74724	54.5238
0.621176	75	16.0819	2.9139	46.8583	14.5506	3.74723	54.5238
0.622018	75	16.0731	2.92205	46.9639	14.5505	3.74727	54.5239
0.622826	75	16.0689	2.92587	47.0127	14.5506	3.74723	54.5238
0.623675	75	16.0637	2.93059	47.0735	14.5506	3.74723	54.5238
0.624521	75	16.0579	2.93592	47.1419	14.5505	3.74725	54.5239
0.625369	75	16.0521	2.94118	47.2092	14.5505	3.74725	54.5239
0.626206	75	16.0457	2.94692	47.2826	14.5506	3.74723	54.5238
0.627038	75	16.0408	2.95127	47.3381	14.5506	3.74724	54.5238
0.627865	75	16.0346	2.95683	47.4089	14.5506	3.74723	54.5238
0.628677	75	16.0308	2.96021	47.4517	14.5506	3.74723	54.5238
0.62949	75	16.0194	2.97035	47.5805	14.5506	3.74723	54.5238
0.630365	75	16.0062	2.98202	47.7284	14.5506	3.74723	54.5238
0.631252	75	16.0014	2.98616	47.7804	14.5506	3.74724	54.5238
0.632145	75	15.9945	2.99216	47.8557	14.5506	3.74724	54.5238
0.633038	75	15.9879	2.9978	47.9263	14.5505	3.74727	54.5239
0.633931	75	15.9813	3.00349	47.9973	14.5506	3.74723	54.5238
0.634824	75	15.9747	3.00913	48.0675	14.5506	3.74723	54.5238
0.635717	75	15.9681	3.01472	48.1369	14.5505	3.74727	54.5239
0.63661	75	15.9617	3.02016	48.2043	14.5506	3.74724	54.5238
0.637502	75	15.9552	3.02556	48.2711	14.5506	3.74723	54.5238
0.638395	75	15.9488	3.03094	48.3374	14.5505	3.74725	54.5239
0.639288	75	15.9424	3.03628	48.4032	14.5504	3.74729	54.5239
0.640181	75	15.936	3.0416	48.4684	14.5466	3.74835	54.5251
0.641074	75	15.9296	3.04688	48.5331	14.5443	3.74898	54.5258
0.641967	75	15.9232	3.05214	48.5973	14.5428	3.74942	54.5264
0.64286	75	15.9168	3.05734	48.6607	14.546	3.74851	54.5253
0.643752	75	15.9103	3.06262	48.7248	14.5466	3.74836	54.5251
0.644645	75	15.9039	3.0678	48.7876	14.5457	3.74861	54.5254
0.645511	75	15.8911	3.07795	48.9093	14.546	3.74851	54.5253
0.646326	75	15.8869	3.08134	48.9504	14.5457	3.74861	54.5254
0.647172	75	15.8802	3.08664	49.0139	14.5481	3.74793	54.5247
0.64804	75	15.8792	3.08746	49.0242	14.5507	3.74721	54.5238
0.648913	75	15.8715	3.09357	49.0971	14.551	3.74712	54.5237
0.649783	75	15.8642	3.09926	49.1648	14.5457	3.74859	54.5254
0.650634	75	15.8544	3.10682	49.2543	14.5468	3.74829	54.5251
0.651448	75	15.8482	3.11164	49.3114	14.5451	3.74878	54.5256
0.652259	75	15.8408	3.11731	49.3782	14.5455	3.74866	54.5255
0.65308	75	15.8367	3.12051	49.416	14.547	3.74824	54.525
0.653917	75	15.8366	3.12064	49.4181	14.5468	3.74829	54.525
0.6548	75	15.827	3.12793	49.5032	14.5435	3.74923	54.5261
0.655631	75	15.8218	3.1319	49.5499	14.5422	3.7496	54.5265
0.656482	75	15.8121	3.13915	49.6341	14.5423	3.74957	54.5265
0.657298	75	15.8096	3.14109	49.657	14.5487	3.74776	54.5244
0.658136	75	15.7987	3.14916	49.75	14.5497	3.7475	54.5241
0.658949	75	15.7968	3.15061	49.7671	14.5467	3.74831	54.5251
0.659755	75	15.7895	3.15605	49.8304	14.544	3.74909	54.5259
0.660557	75	15.7852	3.15924	49.8668	14.5456	3.74862	54.5254
0.661407	75	15.7854	3.15918	49.8667	14.544	3.74907	54.526
0.662264	75	15.7727	3.16834	49.9709	14.5474	3.74814	54.5249
0.66308	75	15.7668	3.17266	50.0202	14.5476	3.74807	54.5248
0.663891	75	15.7587	3.17847	50.0862	14.5464	3.74841	54.5252
0.664672	75	15.7532	3.18247	50.1316	14.5485	3.74783	54.5245
0.665516	75	15.757	3.17984	50.1026	14.5415	3.74978	54.5267
0.666394	75	15.7464	3.18739	50.1876	14.5471	3.74821	54.525
0.667199	75	15.7368	3.19421	50.2641	14.5494	3.74757	54.5242
0.668051	75	15.7384	3.19311	50.2524	14.5461	3.74848	54.5252
0.668907	75	15.7294	3.1995	50.3238	14.5472	3.74818	54.5249
0.669751	75	15.7215	3.20496	50.3845	14.5414	3.74982	54.5268
0.670558	75	15.712	3.2116	50.4581	14.5472	3.74819	54.5249
0.671333	75	15.7051	3.21636	50.5109	14.5458	3.74857	54.5254
0.672126	75	15.7015	3.21887	50.5386	14.551	3.74713	54.5237
0.672944	75	15.7033	3.21775	50.527	14.5441	3.74904	54.5259
0.673828	75	15.6984	3.22114	50.5644	14.5451	3.74878	54.5256
0.674655	75	15.6873	3.22873	50.6479	14.5431	3.74934	54.5262
0.675446	75	15.6801	3.23352	50.6998	14.5467	3.74831	54.5251
0.676241	75	15.6752	3.23689	50.7366	14.5494	3.74756	54.5242
0.677059	75	15.6731	3.23837	50.753	14.5508	3.74718	54.5238
0.677875	75	15.664	3.24439	50.8181	14.5447	3.74887	54.5257
0.678699	75	15.6625	3.24548	50.8302	14.5444	3.74898	54.5258
0.679526	75	15.6543	3.25091	50.8886	14.5465	3.74838	54.5251
0.680345	75	15.6472	3.25559	50.9386	14.543	3.74935	54.5262
0.681145	75	15.6441	3.2577	50.9615	14.5498	3.74744	54.5241
0.681945	75	15.633	3.26494	51.0387	14.5476	3.74807	54.5248
0.68269	75	15.6311	3.26621	51.0523	14.5453	3.74871	54.5255
0.683475	75	15.6239	3.27092	51.102	14.5435	3.74922	54.5261
0.684265	75	15.6233	3.27131	51.1066	14.5481	3.74793	54.5246
0.685067	75	15.6174	3.27513	51.1469	14.547	3.74825	54.525
0.685895	75	15.6172	3.27537	51.1501	14.5472	3.74819	54.5249
0.686709	75	15.6066	3.28211	51.2204	14.5476	3.74807	54.5248
0.687491	75	15.5977	3.28772	51.2786	14.5446	3.74892	54.5257
0.688231	75	15.5955	3.28916	51.2939	14.5463	3.74843	54.5252
0.688976	75	15.5917	3.29155	51.3186	14.5482	3.74789	54.5246
0.689719	75	15.574	3.3029	51.4375	14.5508	3.74717	54.5238
0.690535	75	15.5719	3.30421	51.4508	14.5503	3.74732	54.5239
0.691379	75	15.5679	3.30671	51.4768	14.5495	3.74753	54.5242
0.692244	75	15.5613	3.31082	51.5188	14.5333	3.75207	54.5293
0.693113	75	15.5581	3.31282	51.5395	14.5472	3.74818	54.525
0.693984	75	15.5461	3.32013	51.6131	14.5503	3.74732	54.5239
0.694781	75	15.5386	3.32469	51.6592	14.5512	3.74706	54.5236
0.695587	75	15.531	3.32929	51.7052	14.5367	3.75113	54.5282
0.6964	75	15.5319	3.32884	51.7013	14.5512	3.74707	54.5237
0.697278	75	15.5293	3.33044	51.7176	14.5495	3.74753	54.5242
0.698174	75	15.5245	3.33333	51.7467	14.549	3.74769	54.5244
0.699036	75	15.5087	3.3427	51.839	14.5485	3.74782	54.5245
0.699858	75	15.5081	3.3431	51.8434	14.5476	3.74806	54.5248
0.700671	75	15.4952	3.35069	51.9176	14.546	3.74852	54.5253
0.70149	75	15.4999	3.34804	51.8924	14.5452	3.74874	54.5255
0.702387	75	15.4947	3.3511	51.9227	14.5428	3.74941	54.5263
0.703256	75	15.4834	3.35767	51.9863	14.5495	3.74754	54.5242
0.704071	75	15.4776	3.36109	52.0196	14.549	3.74769	54.5243
0.704938	75	15.476	3.36202	52.0289	14.5474	3.74812	54.5248
0.705791	75	15.4654	3.3681	52.0872	14.5464	3.7484	54.5252
0.706589	75	15.4544	3.37436	52.1469	14.5449	3.74884	54.5257
0.707378	75	15.4535	3.37496	52.1529	14.5481	3.74794	54.5247
0.708199	75	15.4469	3.37866	52.1881	14.5487	3.74776	54.5244
0.709016	75	15.4457	3.3794	52.1955	14.5466	3.74835	54.5251
0.70986	75	15.4383	3.3836	52.2351	14.5465	3.74837	54.5251
0.710713	75	15.4375	3.38409	52.2402	14.5464	3.74841	54.5252
0.711609	75	15.4318	3.38728	52.2703	14.5433	3.74928	54.5262
0.712443	75	15.4168	3.39556	52.3469	14.5488	3.74774	54.5244
0.713248	75	15.4151	3.39654	52.3563	14.5478	3.74801	54.5247
0.714082	75	15.4092	3.39983	52.3868	14.548	3.74795	54.5247
0.714902	75	15.4042	3.40259	52.4123	14.5458	3.74858	54.5254
0.71577	75	15.4049	3.40229	52.4101	14.5459	3.74854	54.5253
0.716664	75	15.3982	3.40595	52.4438	14.5456	3.74864	54.5254
0.717557	75	15.393	3.4088	52.47	14.5496	3.74752	54.5242
0.71843	75	15.3807	3.4154	52.5294	14.547	3.74823	54.5249
0.719221	75	15.3697	3.4213	52.5825	14.5456	3.74863	54.5254
0.719972	75	15.3685	3.42196	52.5888	14.5465	3.74838	54.5251
0.72078	75	15.3652	3.42372	52.6046	14.5431	3.74933	54.5262
0.721616	75	15.3624	3.42526	52.6185	14.5479	3.74798	54.5247
0.722466	75	15.3581	3.42753	52.6389	14.5493	3.7476	54.5243
0.723341	75	15.3539	3.42978	52.659	14.5485	3.74782	54.5245
0.724219	75	15.3466	3.43362	52.6928	14.5442	3.74903	54.5258
0.725054	75	15.3367	3.43879	52.7379	14.5443	3.749	54.5258
0.725859	75	15.3289	3.44282	52.7729	14.5455	3.74865	54.5251
0.726677	75	15.3278	3.4434	52.7782	14.5452	3.74876	54.5256
0.727502	75	15.3248	3.44493	52.7912	14.5494	3.74758	54.5242
0.728297	75	15.3223	3.44625	52.8026	14.5481	3.74794	54.5246
0.729093	75	15.3192	3.44782	52.8162	14.5467	3.74832	54.5251
0.729902	75	15.3169	3.44899	52.8263	14.5427	3.74943	54.5263
0.730709	75	15.3179	3.44853	52.8227	14.5453	3.74873	54.5255
0.731531	75	15.3102	3.45242	52.8556	14.548	3.74796	54.5247
0.732337	75	15.3105	3.4523	52.8548	14.5487	3.74776	54.5244
0.733153	75	15.3089	3.45314	52.8622	14.5485	3.74783	54.5245
0.733974	75	15.2989	3.45817	52.9047	14.5445	3.74895	54.5257
0.734772	75	15.2958	3.45978	52.9185	14.5447	3.74889	54.5257
0.735579	75	15.293	3.46119	52.9304	14.547	3.74826	54.525
0.736361	75	15.289	3.46318	52.9468	14.5535	3.74641	54.5226
0.737154	75	15.293	3.46124	52.9311	14.5441	3.74905	54.5259
0.737997	75	15.2876	3.46393	52.9535	14.5492	3.74763	54.5243
0.738793	75	15.2795	3.46797	52.9871	14.5421	3.7496	54.5265
0.739562	75	15.276	3.46969	53.0012	14.54	3.7502	54.5272
0.740349	75	15.2801	3.4677	52.9853	14.5487	3.74776	54.5245
0.741204	75	15.2849	3.4653	52.9653	14.5471	3.74821	54.5249
0.742053	75	15.2793	3.46812	52.989	14.546	3.74851	54.5253
0.742808	75	15.2662	3.47461	53.0424	14.5491	3.74764	54.5243
0.743606	75	15.2687	3.47338	53.0325	14.5407	3.75002	54.527
0.744395	75	15.2616	3.47687	53.0607	14.5494	3.74756	54.5242
0.745188	75	15.2596	3.47788	53.0693	14.549	3.74768	54.5243
0.745973	75	15.2539	3.48066	53.092	14.5511	3.7471	54.5237
0.746777	75	15.2537	3.48075	53.0928	14.5472	3.74819	54.5249
0.747573	75	15.2491	3.483	53.1112	14.5443	3.74901	54.5258
0.748386	75	15.2431	3.48591	53.1346	14.5476	3.74807	54.5248
0.749186	75	15.2429	3.48602	53.1356	14.5482	3.74792	54.5246
0.750004	75	15.239	3.48797	53.1514	14.5483	3.74789	54.5246
0.750812	75	15.2319	3.49136	53.1784	14.5472	3.74819	54.5249
0.751638	75	15.2335	3.49062	53.1727	14.5454	3.7487	54.5255
0.752426	75	15.2252	3.49463	53.2049	14.5417	3.74973	54.5267
0.753221	75	15.2241	3.49514	53.209	14.5444	3.74898	54.5258
0.754051	75	15.2221	3.49609	53.2163	14.5494	3.74758	54.5242
0.754879	75	15.2188	3.49768	53.2292	14.5507	3.74721	54.5238
0.755712	75	15.2094	3.50215	53.264	14.5451	3.74877	54.5256
0.756552	75	15.2111	3.50135	53.258	14.5468	3.74829	54.525
0.757363	75	15.1973	3.5078	53.3074	14.5426	3.74947	54.5264
0.758127	75	15.1945	3.50914	53.3179	14.5506	3.74723	54.5239
0.758916	75	15.1902	3.51113	53.3332	14.5458	3.74859	54.5253
0.759706	75	15.1897	3.51138	53.3354	14.5502	3.74735	54.524
0.760477	75	15.1812	3.51531	53.3649	14.5508	3.74719	54.5238
0.76125	75	15.1828	3.51462	53.3602	14.5361	3.75129	54.5283
0.762063	75	15.1666	3.52214	53.4175	14.5477	3.74805	54.5248
0.762897	75	15.1632	3.52368	53.4289	14.5528	3.7466	54.5228
0.763761	75	15.1583	3.52594	53.4459	14.5504	3.74729	54.524
0.764614	75	15.1492	3.53002	53.4756	14.5431	3.74933	54.5262
0.765444	75	15.1436	3.53253	53.494	14.5519	3.74687	54.5235
0.766299	75	15.1437	3.53253	53.4945	14.5462	3.74847	54.5252
0.767195	75	15.1377	3.53524	53.5142	14.5398	3.75026	54.5272
0.768087	75	15.132	3.53778	53.5326	14.5503	3.74733	54.524
0.76898	75	15.126	3.54046	53.5518	14.5489	3.74769	54.5244
0.769873	75	15.1209	3.54271	53.568	14.5488	3.74773	54.5244
0.770754	75	15.1095	3.5477	53.6027	14.5465	3.74838	54.5251
0.771556	75	15.1	3.55182	53.6312	14.5449	3.74883	54.5257
0.772349	75	15.095	3.55401	53.6463	14.5443	3.74899	54.5258
0.773155	75	15.0931	3.55486	53.6525	14.5495	3.74755	54.5242
0.773977	75	15.0858	3.558	53.6738	14.5479	3.74798	54.5247
0.77481	75	15.0865	3.55773	53.6725	14.5469	3.74828	54.525
0.775635	75	15.0736	3.5632	53.709	14.5426	3.74946	54.5263
0.776451	75	15.0791	3.56091	53.694	14.5423	3.74956	54.5264
0.777333	75	15.0767	3.56195	53.7015	14.549	3.74767	54.5243
0.77822	75	15.0674	3.56589	53.7276	14.5466	3.74836	54.5252
0.77906	75	15.0588	3.5695	53.7513	14.5485	3.7478	54.5242
0.779893	75	15.0554	3.57098	53.7612	14.5453	3.74871	54.5254
0.780736	75	15.0503	3.57312	53.7752	14.5443	3.749	54.5258
0.781572	75	15.0474	3.57431	53.7828	14.5439	3.74912	54.5259
0.782381	75	15.0404	3.57721	53.8015	14.5502	3.74735	54.524
0.783226	75	15.0392	3.57774	53.8053	14.5483	3.74786	54.5245
0.784084	75	15.0336	3.58007	53.8202	14.5478	3.74803	54.5247
0.784948	75	15.0287	3.58211	53.8333	14.5456	3.74862	54.5254
0.78581	75	15.023	3.58446	53.848	14.5447	3.74888	54.5257
0.786677	75	15.0237	3.58417	53.8464	14.5488	3.74775	54.5244
0.787529	75	15.0144	3.58797	53.87	14.5468	3.7483	54.525
0.788391	75	15.0142	3.58805	53.8705	14.5463	3.74845	54.5253
0.789236	75	15.0063	3.59125	53.8901	14.5441	3.74903	54.5255
0.790054	75	14.9987	3.59429	53.9086	14.5446	3.74904	54.5273
0.790892	75	14.9966	3.59516	53.9141	14.5431	3.74879	54.5185
0.791721	75	14.9917	3.59711	53.9257	14.5522	3.74919	54.5576
0.792503	75	14.9871	3.59897	53.9367	14.5399	3.73889	54.3662
0.793319	75	14.9889	3.59826	53.9328	14.5789	3.77579	55.0317
0.794157	75.0001	14.9813	3.60126	53.9505	14.2435	3.46636	49.4222
0.794983	74.9998	14.9816	3.60115	53.9499	14.0279	3.11363	43.6298
0.79579	75.0001	14.9754	3.60369	53.9656	14.4711	2.73393	39.5846
0.79657	75.0025	14.9729	3.60438	53.9671	14.3399	2.8602	41.0083
0.797328	74.9786	14.9751	3.6051	53.9855	14.2015	3.01417	42.8045
0.798165	75.1496	14.9668	3.5994	53.8722	14.03	3.17417	44.5322
0.798993	74.4347	14.9764	3.63087	54.3693	13.8763	3.29937	45.7813
0.799849	82.2011	14.7833	3.37603	49.9712	13.7274	3.40585	46.7522
0.800684	101.658	14.1889	2.92447	41.4338	13.5829	3.4968	47.4956
0.801526	99.4407	14.7982	2.28211	33.8115	13.4469	3.57266	48.0406
0.802406	100.124	14.8688	2.08746	31.019	13.3053	3.64264	48.4658
0.803283	99.9708	14.9212	2.01125	30.0125	13.1697	3.70216	48.756
0.804145	100.007	14.9275	1.99451	29.7703	13.0503	3.7491	48.9266
0.804951	99.9986	14.9301	1.99069	29.7197	12.9206	3.79479	49.0304
0.805789	100	14.9333	1.9844	29.6321	12.8564	3.81572	49.0564
0.806614	99.9999	14.9277	1.99503	29.7794	12.7704	3.8418	49.0612
0.807384	100	14.9276	1.99526	29.7827	12.7799	3.83902	49.0621
0.808242	100	14.9301	1.99049	29.7168	12.7936	3.83502	49.0637
0.809085	100	14.9237	2.00249	29.883	12.7428	3.8497	49.0558
0.809894	100	14.92	2.00963	29.9818	12.7381	3.85113	49.0557
0.810719	100	14.9143	2.0201	30.1267	12.813	3.82919	49.0635
0.811526	100	14.9128	2.02299	30.1669	12.7716	3.84149	49.062
0.812354	100	14.9049	2.0376	30.3684	12.7189	3.85658	49.0516
0.813142	100	14.9058	2.036	30.3467	12.7835	3.83795	49.0621
0.81398	100	14.8986	2.04922	30.5288	12.791	3.8357	49.0624
0.814737	100	14.8945	2.05685	30.6338	12.7704	3.84186	49.0619
0.81552	100	14.8937	2.05832	30.6542	12.7883	3.83655	49.0631
0.816328	100	14.8907	2.06389	30.7308	12.7797	3.83911	49.0626
0.817131	100	14.8892	2.06652	30.7671	12.7845	3.8377	49.0629
0.817938	100	14.889	2.06692	30.7726	12.7825	3.83829	49.0628
0.818754	100	14.8894	2.06625	30.7635	12.7808	3.83879	49.0626
0.819611	100	14.8888	2.06745	30.7803	12.7809	3.83874	49.0626
0.820396	100	14.8826	2.07858	30.9329	12.7828	3.83819	49.0628
0.821202	100	14.8822	2.07929	30.9429	12.783	3.83813	49.0628
0.822053	100	14.8782	2.08657	31.0428	12.7818	3.83849	49.0627
0.822868	100	14.8723	2.0972	31.1884	12.7819	3.83846	49.0627
0.823664	100	14.8656	2.10927	31.3537	12.7806	3.83884	49.0626
0.824478	100	14.8638	2.11252	31.3983	12.7817	3.83852	49.0627
0.825293	100	14.8567	2.12504	31.5694	12.783	3.83814	49.0628
0.826061	100	14.8543	2.12935	31.6281	12.7818	3.8385	49.0627
0.826878	100	14.8604	2.11862	31.4819	12.7821	3.83841	49.0627
0.827719	100	14.8531	2.13141	31.6563	12.7811	3.83868	49.0627
0.828479	100	14.8485	2.13962	31.7683	12.7818	3.83849	49.0627
0.829307	100	14.8534	2.13109	31.6523	12.7815	3.83858	49.0627
0.830131	100	14.8453	2.14513	31.8433	12.7826	3.83826	49.0628
0.830942	100	14.8465	2.14325	31.8179	12.7836	3.83795	49.0629
0.831769	100	14.8425	2.15015	31.9119	12.7791	3.83927	49.0625
0.832608	100	14.8416	2.15178	31.9344	12.7815	3.83857	49.0627
0.833402	100	14.8369	2.15998	32.0458	12.7832	3.83809	49.0628
0.834231	100	14.8323	2.16792	32.1536	12.782	3.83842	49.0627
0.835045	100	14.8331	2.16661	32.136	12.7811	3.83869	49.0627
0.835871	100	14.8242	2.18198	32.3442	12.7838	3.8379	49.0629
0.836657	100	14.8248	2.18095	32.3305	12.779	3.83931	49.0624
0.837471	100	14.8169	2.19447	32.5134	12.78	3.83902	49.0626
0.838247	100	14.8152	2.19751	32.5548	12.7833	3.83805	49.0629
0.839038	100	14.8103	2.20578	32.6665	12.7823	3.83834	49.0628
0.839794	100	14.8074	2.21084	32.7348	12.7825	3.83827	49.0628
0.840565	100	14.8084	2.20916	32.7123	12.7818	3.83849	49.0627
0.841384	100	14.8061	2.21311	32.7657	12.7804	3.8389	49.0626
0.842155	100	14.7949	2.23188	33.0186	12.7824	3.83832	49.0628
0.842934	100	14.7888	2.24243	33.1613	12.7827	3.83821	49.0628
0.843791	100	14.7875	2.24454	33.1897	12.7825	3.83828	49.0628
0.844654	100	14.7814	2.25464	33.3252	12.7809	3.83874	49.0626
0.845492	100	14.774	2.26688	33.4892	12.781	3.83873	49.0626
0.846332	100	14.7749	2.26543	33.4701	12.7814	3.83861	49.0627
0.847219	100	14.7695	2.27445	33.5908	12.7821	3.8384	49.0628
0.84805	100	14.7614	2.28759	33.7663	12.783	3.83815	49.0628
0.848914	100	14.7638	2.28378	33.7158	12.7825	3.83828	49.0628
0.849776	100	14.7537	2.30008	33.9331	12.7815	3.83857	49.0627
0.850582	100	14.7517	2.30344	33.978	12.7812	3.83866	49.0627
0.851412	100	14.7477	2.30995	34.0647	12.78	3.83901	49.0626
0.852233	100	14.7459	2.3128	34.1026	12.7833	3.83806	49.0629
0.853093	100	14.7446	2.31492	34.1309	12.7821	3.83841	49.0627
0.853945	100	14.7437	2.31646	34.1516	12.7815	3.83857	49.0627
0.854794	100	14.7371	2.32695	34.2907	12.7816	3.83855	49.0627
0.855621	100	14.7333	2.33295	34.3705	12.7801	3.83898	49.0626
0.856411	100	14.7295	2.33912	34.4523	12.7829	3.83815	49.0628
0.857274	100	14.7304	2.33769	34.4337	12.7832	3.83809	49.0628
0.858124	100	14.7229	2.34951	34.5899	12.7819	3.83845	49.0627
0.858943	100	14.7222	2.3507	34.6058	12.7817	3.83852	49.0627
0.859759	100	14.7197	2.35471	34.6589	12.7808	3.83879	49.0626
0.86059	100	14.7164	2.35977	34.7257	12.7814	3.83862	49.0627
0.861448	100	14.7158	2.36081	34.7396	12.7834	3.83803	49.0629
0.8623	100	14.7141	2.36353	34.7756	12.782	3.83844	49.0627
0.863162	100	14.7088	2.3717	34.8832	12.7817	3.83852	49.0627
0.863985	100	14.7037	2.37962	34.9877	12.7816	3.83856	49.0627
0.864837	100	14.7005	2.38473	35.0551	12.7806	3.83883	49.0626
0.865643	100	14.6935	2.39549	35.1962	12.7833	3.83806	49.0629
0.866442	100	14.6958	2.39189	35.1492	12.7826	3.83824	49.0628
0.867257	100	14.6935	2.39545	35.1959	12.7829	3.83816	49.0628
0.868115	100	14.6948	2.39351	35.1706	12.7809	3.83875	49.0626
0.868973	100	14.6871	2.40537	35.3261	12.7807	3.83881	49.0626
0.869774	100	14.6834	2.41094	35.3991	12.7816	3.83855	49.0627
0.87061	100	14.6854	2.40806	35.3617	12.7825	3.83828	49.0628
0.871492	100	14.6805	2.41543	35.4582	12.7832	3.83808	49.0628
0.872338	100	14.6759	2.42249	35.5505	12.7799	3.83904	49.0625
0.873155	100	14.671	2.42989	35.6471	12.7827	3.83821	49.0628
0.873964	100	14.6687	2.43334	35.6924	12.7805	3.83886	49.0626
0.874797	100	14.6624	2.44287	35.8165	12.783	3.83814	49.0628
0.875622	100	14.6608	2.44527	35.8479	12.782	3.83844	49.0627
0.876446	100	14.6551	2.45381	35.959	12.7819	3.83846	49.0627
0.877274	100	14.6538	2.45573	35.984	12.7832	3.83809	49.0628
0.878122	100	14.6516	2.45899	36.0264	12.7809	3.83876	49.0626
0.878916	100	14.6469	2.466	36.1174	12.7798	3.83908	49.0625
0.879772	100	14.6465	2.46665	36.1261	12.7833	3.83806	49.0629
0.880636	100	14.6405	2.47535	36.2387	12.7814	3.83862	49.0627
0.88145	100	14.6376	2.47971	36.2953	12.7812	3.83868	49.0627
0.882318	100	14.6345	2.48429	36.3547	12.7812	3.83867	49.0627
0.883175	100	14.6292	2.492	36.4543	12.781	3.83872	49.0626
0.884017	100	14.6273	2.49482	36.4908	12.7828	3.83819	49.0628
0.88491	100	14.6233	2.50066	36.5663	12.7832	3.83809	49.0628
0.885787	100	14.6161	2.51101	36.6996	12.7826	3.83825	49.0628
0.886635	100	14.6084	2.52198	36.8404	12.7813	3.83862	49.0627
0.887414	100	14.6031	2.52964	36.939	12.7806	3.83884	49.0626
0.888193	100	14.6001	2.5339	36.9936	12.7806	3.83885	49.0626
0.889008	100	14.5942	2.54234	37.1017	12.7824	3.8383	49.0628
0.889805	100	14.591	2.54677	37.1583	12.7818	3.83849	49.0627
0.890603	100	14.5907	2.54725	37.1645	12.7821	3.8384	49.0627
0.891426	100	14.5925	2.5447	37.1321	12.7813	3.83864	49.0627
0.892275	100	14.593	2.54408	37.1241	12.7806	3.83884	49.0626
0.893103	100	14.5901	2.54807	37.1752	12.7806	3.83884	49.0626
0.893974	100	14.5882	2.5508	37.2101	12.7825	3.83827	49.0628
0.894796	100	14.5788	2.56384	37.3761	12.7816	3.83855	49.0627
0.895576	100	14.5775	2.56572	37.4002	12.7807	3.8388	49.0626
0.896425	100	14.5792	2.56341	37.371	12.781	3.83872	49.0627
0.897259	100	14.5725	2.5727	37.489	12.7821	3.83841	49.0627
0.898061	100	14.5687	2.578	37.5564	12.7813	3.83865	49.0627
0.898893	100	14.5654	2.5826	37.615	12.7818	3.83849	49.0627
0.899734	100	14.5602	2.58971	37.7052	12.7837	3.83792	49.0629
0.900572	100	14.555	2.59683	37.7953	12.7785	3.83945	49.0624
0.901423	100	14.5518	2.60127	37.8517	12.7823	3.83834	49.0628
0.902297	100	14.5459	2.60925	37.9525	12.7832	3.83807	49.0629
0.903126	100	14.5365	2.62192	38.112	12.7824	3.8383	49.0628
0.903907	100	14.5298	2.63096	38.2256	12.783	3.83814	49.0628
0.904714	100	14.5307	2.62985	38.2119	12.7826	3.83825	49.0628
0.905534	100	14.5255	2.63673	38.2982	12.7789	3.83934	49.0625
0.906357	100	14.524	2.63881	38.3244	12.7837	3.83792	49.0629
0.907172	100	14.5189	2.64547	38.4076	12.7816	3.83855	49.0627
0.907977	100	14.5192	2.64517	38.404	12.7826	3.83826	49.0628
0.908778	100	14.5115	2.65529	38.5306	12.7819	3.83845	49.0627
0.909598	100	14.5128	2.65357	38.5092	12.7812	3.83865	49.0627
0.910382	100	14.5088	2.65896	38.5767	12.7802	3.83895	49.0626
0.911153	100	14.5051	2.66366	38.635	12.7829	3.83817	49.0628
0.911944	100	14.5037	2.6656	38.6594	12.7825	3.83829	49.0628
0.912757	100	14.4972	2.67395	38.7632	12.7817	3.83853	49.0627
0.913554	100	14.5	2.67049	38.7206	12.7819	3.83846	49.0627
0.914404	100	14.4905	2.68268	38.8718	12.781	3.83873	49.0626
0.915209	100	14.4893	2.68431	38.8922	12.7818	3.8385	49.0627
0.916037	100	14.4857	2.68892	38.9494	12.7813	3.83863	49.0627
0.916855	100	14.4823	2.69333	39.004	12.7833	3.83804	49.0629
0.917714	100	14.4796	2.69678	39.047	12.7814	3.8386	49.0627
0.918563	100	14.4718	2.70681	39.1707	12.7817	3.83852	49.0627
0.919322	100	14.4626	2.71841	39.3138	12.7802	3.83895	49.0626
0.920094	100	14.466	2.71413	39.2612	12.7828	3.8382	49.0628
0.920886	100	14.456	2.72668	39.4152	12.7822	3.83836	49.0628
0.921668	100	14.458	2.72425	39.3856	12.7829	3.83816	49.0628
0.922486	100	14.4529	2.73056	39.4628	12.7815	3.83859	49.0627
0.923246	100	14.4494	2.73494	39.5167	12.7815	3.83858	49.0627
0.924044	100	14.4477	2.73712	39.5434	12.7803	3.83892	49.0626
0.924855	100	14.4456	2.73975	39.5757	12.7827	3.83822	49.0628
0.925653	100	14.4451	2.74038	39.5836	12.7813	3.83864	49.0627
0.92642	100	14.437	2.75037	39.7054	12.7818	3.83849	49.0627
0.927208	100	14.439	2.74787	39.6749	12.781	3.83873	49.0626
0.927982	100	14.4381	2.7491	39.6902	12.7818	3.8385	49.0627
0.928785	100	14.4327	2.75569	39.7703	12.7808	3.83877	49.0626
0.929571	100	14.4361	2.75157	39.7205	12.7833	3.83805	49.0629
0.930376	100	14.4332	2.75514	39.764	12.7824	3.83832	49.0628
0.93115	100	14.4208	2.77024	39.9473	12.7819	3.83847	49.0627
0.931947	100	14.4154	2.77695	40.0294	12.781	3.83874	49.0626
0.932736	100	14.4093	2.78428	40.118	12.7804	3.8389	49.0626
0.933571	100	14.4091	2.78449	40.1207	12.7827	3.83823	49.0628
0.934409	100	14.4057	2.78865	40.1711	12.7824	3.83832	49.0628
0.935251	100	14.3994	2.79624	40.2626	12.781	3.83873	49.0626
0.936121	100	14.3976	2.79842	40.2892	12.7833	3.83805	49.0629
0.937002	100	14.3903	2.80708	40.3933	12.7801	3.83899	49.0626
0.937848	100	14.3831	2.81555	40.4949	12.781	3.83871	49.0627
0.938682	100	14.3785	2.82092	40.5592	12.7835	3.838	49.0629
0.939507	100	14.3745	2.82564	40.6158	12.7806	3.83884	49.0626
0.940347	100	14.3722	2.82832	40.6478	12.7835	3.83798	49.0629
0.941163	100	14.366	2.83554	40.7339	12.7809	3.83874	49.0626
0.941986	100	14.3662	2.83537	40.7321	12.7807	3.83881	49.0626
0.942811	100	14.3594	2.84315	40.8246	12.7826	3.83827	49.0628
0.943625	100	14.3593	2.84332	40.8268	12.7819	3.83846	49.0627
0.944459	100	14.3535	2.84997	40.9057	12.7803	3.83894	49.0626
0.945263	100	14.3514	2.85247	40.9354	12.7812	3.83866	49.0627
0.946102	100	14.3492	2.85492	40.9646	12.7785	3.83944	49.0624
0.946924	100	14.3435	2.86152	41.0427	12.7804	3.83889	49.0626
0.947765	100	14.3423	2.86284	41.0584	12.7805	3.83886	49.0626
0.948605	100	14.34	2.86543	41.0889	12.7818	3.8385	49.0627
0.94941	100	14.3337	2.87259	41.1733	12.7801	3.83899	49.0626
0.950234	100	14.3337	2.87265	41.1744	12.7793	3.83922	49.0625
0.951105	100	14.3297	2.87717	41.2277	12.7788	3.83936	49.0625
0.951969	100	14.3265	2.88076	41.2698	12.781	3.83871	49.0627
0.95284	100	14.3218	2.88596	41.331	12.7804	3.83889	49.0626
0.953655	100	14.311	2.89793	41.4708	12.7812	3.83867	49.0627
0.95442	100	14.3063	2.90318	41.5322	12.7793	3.83923	49.0625
0.955169	100	14.3035	2.90631	41.5688	12.7796	3.83913	49.0625
0.955962	100	14.2982	2.91208	41.6359	12.7799	3.83906	49.0625
0.956692	100	14.2979	2.91248	41.6408	12.7803	3.83894	49.0626
0.957483	100	14.2901	2.92084	41.7377	12.7796	3.83912	49.0625
0.958175	100	14.2901	2.92096	41.7393	12.7794	3.83921	49.0625
0.958956	100	14.2878	2.92342	41.7678	12.7821	3.83841	49.0627
0.959717	100	14.2869	2.92439	41.7791	12.7798	3.83909	49.0625
0.960482	100	14.2896	2.92154	41.7462	12.7806	3.83883	49.0626
0.96131	100	14.2907	2.92036	41.7325	12.779	3.83933	49.0625
0.962106	100	14.288	2.92318	41.7651	12.7822	3.83837	49.0628
0.9629	100	14.2883	2.92292	41.7621	12.7794	3.8392	49.0625
0.963686	100	14.2847	2.92679	41.8068	12.7792	3.83927	49.0625
0.96445	100	14.2842	2.92737	41.8137	12.7802	3.83895	49.0626
0.965249	100	14.2822	2.92948	41.8382	12.7788	3.83938	49.0624
0.966008	100	14.2763	2.93586	41.9116	12.7834	3.83803	49.0629
0.966734	100	14.2753	2.93694	41.9242	12.783	3.83814	49.0628
0.96746	100	14.2711	2.94139	41.9755	12.7806	3.83884	49.0626
0.968266	100	14.2732	2.93928	41.9516	12.7784	3.8395	49.0624
0.969109	100	14.2683	2.94449	42.0115	12.7762	3.84013	49.0622
0.969906	100	14.2612	2.95199	42.0974	12.7811	3.83869	49.0627
0.970663	100	14.2588	2.95454	42.1268	12.7833	3.83804	49.0629
0.971446	100	14.2547	2.95889	42.1767	12.7825	3.83829	49.0628
0.972238	100	14.2487	2.96522	42.249	12.7798	3.83908	49.0625
0.973008	100	14.2471	2.96692	42.2686	12.7786	3.83943	49.0624
0.973802	100	14.2435	2.97068	42.3114	12.7768	3.83995	49.0623
0.974531	100	14.2377	2.9767	42.38	12.7835	3.83799	49.0629
0.975265	100	14.2358	2.97873	42.4032	12.7822	3.83837	49.0628
0.975986	100	14.2291	2.9856	42.4809	12.7832	3.83808	49.0629
0.976713	100	14.2286	2.98612	42.4869	12.7821	3.83839	49.0627
0.977439	100	14.2293	2.98549	42.4799	12.7814	3.83862	49.0627
0.978261	100	14.2297	2.98506	42.4753	12.7812	3.83867	49.0627
0.97904	100	14.2223	2.99257	42.5597	12.7792	3.83925	49.0625
0.979728	100	14.2253	2.98957	42.5261	12.7797	3.8391	49.0625
0.980533	100	14.2231	2.99175	42.5507	12.7809	3.83876	49.0626
0.981278	100	14.2147	3.0004	42.6485	12.7785	3.83945	49.0624
0.982023	100	14.2099	3.00527	42.7033	12.7784	3.83949	49.0624
0.982799	100	14.2159	2.99926	42.636	12.7792	3.83926	49.0625
0.983603	100	14.2131	3.002	42.6664	12.7769	3.83993	49.0623
0.984422	100	14.2175	2.99761	42.6172	12.7797	3.83911	49.0625
0.985174	100	14.2073	3.00797	42.7337	12.7811	3.83871	49.0627
0.985953	100	14.2133	3.00186	42.6653	12.7809	3.83875	49.0626
0.986772	100	14.2037	3.01156	42.774	12.7793	3.83922	49.0625
0.987526	100	14.204	3.01129	42.7712	12.7792	3.83924	49.0625
0.988347	100	14.1993	3.01602	42.824	12.779	3.83931	49.0625
0.989117	100	14.2005	3.01483	42.8109	12.7807	3.83881	49.0626
0.989955	100	14.1951	3.02027	42.8716	12.7808	3.83877	49.0626

## Sheet: Table 5
Decreases in temperature, constant solar irradiance of 1000 W/m2
Time (s)	T (°C)	Voltage MPP P&O (V)	Current MPP P&O (A)	Output Power P&O (W)	Voltage MPP Fuzzy (V)	Current MPP Fuzzy (A)	Output Power Fuzzy (W)
0.000221729	100	5.77058	4.29254	26.1253	4.83548	4.34798	23.013
0.000944257	100	15.931	0.713345	12.8754	15.8076	0.926736	15.7632
0.00151879	100	15.4338	0.110338	0.769518	15.4304	0.0808078	0.283545
0.00208484	100	15.691	0.118335	2.05922	15.6923	0.125735	2.18306
0.00268558	100	15.6343	0.116739	1.77455	15.6321	0.119963	1.82069
0.00326536	100	15.648	0.116773	1.83907	15.6458	0.125834	1.9819
0.00380093	100	15.6448	0.117043	1.82835	15.6405	0.131747	2.05741
0.00440875	100	15.646	0.115542	1.80835	15.6397	0.137699	2.15421
0.00503127	100	15.6451	0.117886	1.84416	15.636	0.149122	2.33034
0.00580388	100	15.6459	0.115468	1.80659	15.5744	0.356816	5.55315
0.00660955	100	15.6455	0.116699	1.82577	15.3754	0.957482	14.7119
0.00746072	100	15.6457	0.116113	1.81663	15.007	1.83846	27.5868
0.00829015	100	15.6452	0.117765	1.84241	14.5179	2.64162	38.3379
0.00918485	100	15.6456	0.116231	1.81848	14.081	3.12773	44.0369
0.0100537	100	15.6457	0.115857	1.81263	13.8548	3.3146	45.9189
0.0108645	100	15.6457	0.115933	1.81381	13.7071	3.41925	46.8668
0.011671	100	15.6458	0.115639	1.80923	13.5685	3.50531	47.5612
0.0125082	100	15.6452	0.117871	1.84406	13.4261	3.58338	48.11
0.0132848	100	15.6453	0.117548	1.83902	13.2935	3.64821	48.4969
0.0140734	100	15.6457	0.115924	1.81368	13.1715	3.70136	48.7519
0.014845	100	15.6455	0.11669	1.82563	13.0479	3.74998	48.9292
0.0155757	100	15.6454	0.117229	1.83404	12.9376	3.78913	49.0219
0.0164065	100	15.6459	0.115333	1.80446	12.864	3.81331	49.0543
0.0172715	100	15.6452	0.117608	1.83996	12.8755	3.80965	49.0511
0.018133	100	15.6456	0.116324	1.81991	12.875	3.80982	49.0513
0.0189944	100	15.6452	0.117808	1.84308	12.872	3.81078	49.0522
0.0198587	100	15.6456	0.116268	1.81904	12.875	3.80982	49.0513
0.0206934	100	15.6457	0.115837	1.81232	12.8705	3.81125	49.0526
0.0214902	100	15.6457	0.115844	1.81243	12.872	3.81076	49.0521
0.0222792	100	15.6457	0.115835	1.81229	12.8705	3.81124	49.0525
0.0230456	100	15.6458	0.115825	1.81213	12.8694	3.81158	49.0528
0.0238043	100	15.6458	0.115816	1.81199	12.872	3.81078	49.0522
0.0246423	100	15.6457	0.11596	1.81423	12.8729	3.8105	49.0519
0.0254567	100	15.6456	0.11646	1.82204	12.8735	3.81029	49.0517
0.0262824	100	15.6457	0.11609	1.81627	12.8723	3.81068	49.0521
0.02708	100	15.6457	0.116134	1.81695	12.8692	3.81167	49.0529
0.0278527	100	15.6458	0.11549	1.8069	12.8717	3.81086	49.0522
0.0286949	100	15.6454	0.117128	1.83247	12.8737	3.81024	49.0517
0.0295578	100	15.6455	0.116738	1.82638	12.873	3.81045	49.0519
0.030356	100	15.6458	0.115662	1.80959	12.869	3.81174	49.053
0.0311246	100	15.6454	0.117222	1.83394	12.8727	3.81055	49.052
0.031991	100	15.6455	0.116776	1.82698	12.8737	3.81022	49.0517
0.0328506	100	15.645	0.118588	1.85526	12.8737	3.81024	49.0517
0.0337132	100	15.6458	0.115523	1.80742	12.8737	3.81024	49.0517
0.0345752	100	15.6451	0.117988	1.84589	12.8737	3.81024	49.0517
0.0354373	100	15.6454	0.117077	1.83167	12.8737	3.81024	49.0517
0.0362993	100	15.6455	0.116676	1.82542	12.8737	3.81024	49.0517
0.0371614	100	15.6455	0.116719	1.82608	12.8737	3.81024	49.0517
0.0380236	100	15.6459	0.115358	1.80484	12.8737	3.81024	49.0517
0.0388851	100	15.6449	0.118634	1.85597	12.8736	3.81025	49.0517
0.0397489	100	15.6451	0.118009	1.84623	12.8738	3.81021	49.0517
0.0405946	100	15.6455	0.116859	1.82827	12.8724	3.81064	49.052
0.0414278	100	15.6457	0.115966	1.81433	12.8722	3.8107	49.0521
0.0422116	100	15.6457	0.116071	1.81597	12.8702	3.81134	49.0526
0.0430146	100	15.6457	0.116033	1.81538	12.8715	3.81092	49.0523
0.0437919	100	15.6457	0.116032	1.81536	12.8717	3.81086	49.0522
0.0446306	100	15.6457	0.116022	1.81522	12.872	3.81078	49.0521
0.0454464	100	15.6457	0.116037	1.81544	12.8723	3.81068	49.0521
0.04627	100	15.6457	0.116097	1.81639	12.8727	3.81056	49.052
0.0471226	100	15.6457	0.116153	1.81725	12.873	3.81045	49.0519
0.0479529	100	15.6456	0.116212	1.81818	12.872	3.81078	49.0522
0.0487608	100	15.6456	0.116264	1.81898	12.872	3.81078	49.0521
0.0495567	100	15.6456	0.11632	1.81986	12.8711	3.81105	49.0524
0.050354	100	15.6457	0.11609	1.81627	12.8717	3.81088	49.0522
0.0511548	100	15.6456	0.116261	1.81895	12.8729	3.81048	49.0519
0.0520195	100	15.6456	0.116411	1.82129	12.8729	3.81049	49.0519
0.0528015	100	15.6451	0.117937	1.84511	12.8699	3.81143	49.0527
0.0536208	100	15.6452	0.117836	1.84352	12.8721	3.81074	49.0521
0.054431	100	15.6451	0.118212	1.8494	12.8718	3.81085	49.0522
0.0552434	100	15.6449	0.118676	1.85663	12.871	3.8111	49.0524
0.0560599	100	15.645	0.118349	1.85152	12.8721	3.81075	49.0521
0.0568433	100	15.6452	0.117803	1.843	12.8696	3.81153	49.0528
0.0576647	100	15.6449	0.118969	1.86121	12.8734	3.81033	49.0518
0.058481	100	15.6456	0.116258	1.81889	12.8699	3.81144	49.0527
0.0592751	100	15.645	0.118314	1.85098	12.8727	3.81055	49.052
0.0601029	100	15.6456	0.116462	1.82208	12.8707	3.81117	49.0525
0.0609056	100	15.6452	0.117692	1.84128	12.8723	3.81067	49.0521
0.0617143	100	15.6453	0.117247	1.83433	12.8694	3.8116	49.0528
0.0624603	100	15.6453	0.117416	1.83698	12.8705	3.81127	49.0526
0.0633045	100	15.6454	0.117043	1.83114	12.874	3.81013	49.0516
0.0641667	100	15.6452	0.117776	1.84259	12.8736	3.81028	49.0517
0.0650286	100	15.6456	0.116295	1.81948	12.8737	3.81023	49.0517
0.0658907	100	15.6451	0.118149	1.84842	12.8737	3.81024	49.0517
0.0667528	100	15.645	0.118587	1.85525	12.8737	3.81024	49.0517
0.0676148	100	15.6451	0.117979	1.84577	12.8737	3.81024	49.0517
0.0684769	100	15.6452	0.117924	1.8449	12.8737	3.81024	49.0517
0.069339	100	15.6448	0.119058	1.86259	12.8737	3.81024	49.0517
0.0702011	100	15.645	0.118438	1.85292	12.8737	3.81024	49.0517
0.0710631	100	15.6452	0.117735	1.84196	12.8737	3.81024	49.0517
0.0719252	100	15.6443	0.120843	1.89046	12.8737	3.81024	49.0517
0.0727873	100	15.6449	0.118968	1.8612	12.8737	3.81024	49.0517
0.0736493	100	15.6452	0.117588	1.83966	12.8737	3.81024	49.0517
0.0745114	100	15.645	0.1184	1.85233	12.8737	3.81024	49.0517
0.0753735	100	15.6448	0.119244	1.8655	12.8737	3.81024	49.0517
0.0762355	100	15.6449	0.118911	1.8603	12.8737	3.81024	49.0517
0.0770976	100	15.6449	0.118861	1.85952	12.8737	3.81024	49.0517
0.0779596	100	15.6442	0.121139	1.89508	12.8737	3.81024	49.0517
0.0788218	100	15.6445	0.12037	1.88308	12.8736	3.81025	49.0517
0.0796835	100	15.6444	0.120473	1.88468	12.8738	3.81019	49.0517
0.0805419	100	15.6443	0.12078	1.88948	12.8725	3.81062	49.052
0.0813605	100	15.645	0.118322	1.85111	12.8728	3.81052	49.052
0.0822073	100	15.6443	0.120783	1.88952	12.8722	3.81072	49.0521
0.0830343	100	15.6451	0.118044	1.84677	12.8729	3.81049	49.0519
0.0838473	100	15.6451	0.118117	1.84791	12.8711	3.81105	49.0524
0.0846594	100	15.6451	0.118098	1.84762	12.8727	3.81056	49.052
0.085502	100	15.6451	0.118174	1.8488	12.872	3.81077	49.0521
0.0863039	100	15.6451	0.118232	1.84971	12.8721	3.81073	49.0521
0.0870924	100	15.6451	0.118179	1.84888	12.8686	3.81186	49.053
0.0878473	100	15.6451	0.118185	1.84898	12.8721	3.81074	49.0521
0.0886582	100	15.6451	0.118267	1.85026	12.872	3.81079	49.0522
0.0894892	100	15.645	0.118316	1.85103	12.8719	3.81079	49.0522
0.0902956	100	15.645	0.118349	1.85154	12.8724	3.81065	49.052
0.0910602	100	15.6451	0.118287	1.85057	12.8708	3.81116	49.0524
0.0918378	100	15.645	0.118354	1.85162	12.8712	3.81102	49.0524
0.0926567	100	15.645	0.118398	1.8523	12.872	3.81078	49.0521
0.0934322	100	15.645	0.118362	1.85174	12.871	3.8111	49.0524
0.0942613	100	15.645	0.118301	1.85079	12.8723	3.81069	49.0521
0.0950505	100	15.645	0.118341	1.85141	12.8709	3.81112	49.0524
0.0958635	100	15.6451	0.118191	1.84907	12.8721	3.81074	49.0521
0.0966149	100	15.6449	0.118647	1.85619	12.8683	3.81196	49.0531
0.0973538	100	15.6449	0.118972	1.86126	12.8716	3.8109	49.0523
0.0981675	100	15.6448	0.119099	1.86324	12.8709	3.81111	49.0524
0.0989125	100	15.6449	0.118965	1.86115	12.8706	3.81123	49.0525
0.0997308	100	15.6448	0.119059	1.86263	12.8727	3.81054	49.0519
0.100548	100	15.6448	0.119166	1.8643	12.8719	3.81082	49.0522
0.101343	100	15.6448	0.119226	1.86523	12.8721	3.81075	49.0521
0.102109	100	15.6448	0.11929	1.86623	12.8711	3.81104	49.0523
0.102895	100	15.6447	0.119348	1.86714	12.8736	3.81028	49.0517
0.103751	100	15.6447	0.119428	1.86838	12.8723	3.81066	49.0521
0.104558	100	15.6447	0.119494	1.86942	12.87	3.81139	49.0527
0.105325	100	15.6444	0.12059	1.88652	12.8705	3.81124	49.0526
0.10614	100	15.6439	0.12241	1.91492	12.8722	3.8107	49.0521
0.106958	100	15.6444	0.120453	1.88437	12.8717	3.81087	49.0522
0.107793	100	15.6445	0.120386	1.88334	12.8737	3.81023	49.0517
0.108653	100	15.6447	0.119625	1.87147	12.8726	3.8106	49.052
0.109473	100	15.6446	0.1198	1.8742	12.8724	3.81063	49.0521
0.110332	100	15.6446	0.120015	1.87755	12.8733	3.81035	49.0518
0.111152	100	15.6443	0.120769	1.88931	12.8717	3.81086	49.0522
0.111969	100	15.6441	0.121767	1.90489	12.8715	3.81092	49.0523
0.112779	100	15.6442	0.121398	1.89913	12.8711	3.81104	49.0524
0.113604	100	15.6436	0.123215	1.92749	12.8728	3.81051	49.0519
0.114416	100	15.6439	0.122151	1.91087	12.8707	3.81119	49.0525
0.11523	100	15.6445	0.120321	1.88232	12.8723	3.81067	49.0521
0.116033	100	15.6441	0.121499	1.9007	12.8699	3.81145	49.0527
0.116839	100	15.6444	0.120553	1.88595	12.8733	3.81037	49.0518
0.117684	100	15.6442	0.121147	1.89521	12.8727	3.81055	49.052
0.118523	100	15.6445	0.120189	1.88026	12.8718	3.81084	49.0522
0.119295	100	15.6444	0.120425	1.88395	12.8681	3.81202	49.0532
0.120035	100	15.6444	0.120586	1.88645	12.8698	3.81147	49.0528
0.120805	100	15.6438	0.122806	1.9211	12.8692	3.81167	49.0529
0.121574	100	15.644	0.121888	1.90678	12.8715	3.81094	49.0523
0.122417	100	15.6439	0.122205	1.91172	12.8739	3.81016	49.0516
0.123264	100	15.6439	0.122236	1.9122	12.8714	3.81096	49.0523
0.124064	100	15.6443	0.121013	1.89313	12.8714	3.81097	49.0523
0.124887	100	15.6441	0.121597	1.90223	12.8728	3.81052	49.0519
0.125744	100	15.6442	0.121414	1.89938	12.8738	3.81021	49.0517
0.126606	100	15.644	0.122138	1.91068	12.8737	3.81025	49.0517
0.127468	100	15.644	0.12206	1.90945	12.8737	3.81024	49.0517
0.12833	100	15.6439	0.122377	1.91441	12.8736	3.81025	49.0517
0.129192	100	15.644	0.121976	1.90815	12.8737	3.81024	49.0517
0.130054	100	15.6439	0.12246	1.9157	12.8737	3.81024	49.0517
0.130916	100	15.6435	0.123823	1.93698	12.8737	3.81024	49.0517
0.131778	100	15.6441	0.12174	1.90447	12.8737	3.81024	49.0517
0.13264	100	15.644	0.122078	1.90974	12.8737	3.81024	49.0517
0.133502	100	15.6444	0.120729	1.88869	12.8737	3.81024	49.0517
0.134364	100	15.644	0.121864	1.90641	12.8737	3.81024	49.0517
0.135226	100	15.6442	0.121159	1.8954	12.8737	3.81024	49.0517
0.136088	100	15.6439	0.122483	1.91607	12.8737	3.81024	49.0517
0.13695	100	15.6433	0.124437	1.94656	12.8737	3.81024	49.0517
0.137812	100	15.6432	0.124801	1.95223	12.8737	3.81024	49.0517
0.138674	100	15.6436	0.123392	1.93026	12.8737	3.81024	49.0517
0.139536	100	15.6435	0.123809	1.93675	12.8737	3.81024	49.0517
0.140398	100	15.6441	0.121628	1.90273	12.8737	3.81024	49.0517
0.141261	100	15.6437	0.123008	1.92426	12.8737	3.81024	49.0517
0.142123	100	15.644	0.122009	1.90867	12.8737	3.81024	49.0517
0.142985	100	15.6437	0.122995	1.92405	12.8737	3.81024	49.0517
0.143847	100	15.6435	0.123652	1.93431	12.8737	3.81024	49.0517
0.144709	100	15.6434	0.124237	1.94344	12.8737	3.81024	49.0517
0.145571	100	15.6435	0.123896	1.93812	12.8737	3.81024	49.0517
0.146433	100	15.6434	0.123998	1.9397	12.8737	3.81024	49.0517
0.147295	100	15.6437	0.122882	1.9223	12.8737	3.81024	49.0517
0.148157	100	15.6439	0.122351	1.914	12.8737	3.81024	49.0517
0.149019	100	15.6439	0.122427	1.9152	12.8737	3.81024	49.0517
0.149881	100	15.6436	0.123483	1.93168	12.8737	3.81024	49.0517
0.150743	100	15.6436	0.123207	1.92737	12.8737	3.81024	49.0517
0.151605	100	15.6438	0.122513	1.91653	12.8737	3.81024	49.0517
0.152467	100	15.6436	0.123502	1.93198	12.8737	3.81024	49.0517
0.15333	100	15.6428	0.126249	1.97483	12.8737	3.81024	49.0517
0.154192	100	15.6431	0.125223	1.95882	12.8737	3.81024	49.0517
0.155054	100	15.6432	0.124629	1.94956	12.8737	3.81024	49.0517
0.155916	100	15.6433	0.124413	1.94618	12.8737	3.81024	49.0517
0.156778	100	15.6432	0.124912	1.95397	12.8737	3.81024	49.0517
0.157642	100	15.6431	0.12518	1.95815	12.8736	3.81026	49.0517
0.158505	100	15.6431	0.125071	1.95645	12.8737	3.81024	49.0517
0.159367	100	15.643	0.125641	1.96534	12.8737	3.81024	49.0517
0.160229	100	15.643	0.125401	1.9616	12.8736	3.81025	49.0517
0.161091	100	15.6429	0.125888	1.9692	12.8738	3.81019	49.0517
0.161944	100	15.6428	0.126271	1.97517	12.8722	3.81071	49.0521
0.162758	100	15.6431	0.125278	1.95968	12.8722	3.81072	49.0521
0.163584	100	15.6428	0.126126	1.97291	12.8713	3.811	49.0523
0.164392	100	15.6432	0.124831	1.95271	12.8725	3.81063	49.052
0.165213	100	15.6434	0.12415	1.94208	12.8722	3.8107	49.0521
0.166034	100	15.6436	0.123248	1.92801	12.8715	3.81092	49.0523
0.166831	100	15.6436	0.123419	1.93068	12.8712	3.81104	49.0524
0.167633	100	15.6436	0.123452	1.9312	12.8716	3.81089	49.0523
0.168438	100	15.6436	0.123496	1.93189	12.8738	3.81019	49.0516
0.169268	100	15.6436	0.123366	1.92985	12.8723	3.81067	49.052
0.170076	100	15.6436	0.123497	1.9319	12.8716	3.81089	49.0523
0.170891	100	15.6435	0.123572	1.93307	12.8721	3.81075	49.0521
0.171707	100	15.6435	0.123634	1.93403	12.8721	3.81073	49.0521
0.172543	100	15.6435	0.123711	1.93524	12.8723	3.81068	49.0521
0.173359	100	15.6435	0.123684	1.93482	12.873	3.81046	49.0519
0.174189	100	15.6435	0.123636	1.93407	12.8708	3.81116	49.0525
0.174961	100	15.6435	0.123761	1.93602	12.8721	3.81076	49.0522
0.175821	100	15.6435	0.123809	1.93676	12.8738	3.81019	49.0517
0.176684	100	15.6435	0.123782	1.93634	12.8737	3.81024	49.0517
0.177541	100	15.6435	0.123799	1.93662	12.8728	3.81051	49.0519
0.17838	100	15.6435	0.123723	1.93542	12.8727	3.81055	49.052
0.179197	100	15.6434	0.124088	1.94112	12.8725	3.8106	49.052
0.180059	100	15.6433	0.124328	1.94487	12.8736	3.81027	49.0517
0.180888	100	15.6433	0.124305	1.9445	12.8717	3.81086	49.0522
0.181697	100	15.6433	0.124322	1.94478	12.8714	3.81097	49.0523
0.182499	100	15.6433	0.124476	1.94718	12.8723	3.81069	49.0521
0.183322	100	15.6433	0.124601	1.94912	12.8718	3.81085	49.0522
0.184137	100	15.6432	0.124672	1.95024	12.8724	3.81066	49.052
0.184961	100	15.6432	0.124741	1.95132	12.8724	3.81066	49.0521
0.185784	100	15.6432	0.12481	1.95239	12.872	3.81077	49.0521
0.186602	100	15.6432	0.124879	1.95346	12.8726	3.8106	49.052
0.187414	100	15.6432	0.124948	1.95454	12.871	3.8111	49.0524
0.188219	100	15.6431	0.125017	1.95562	12.8728	3.81053	49.0519
0.18902	100	15.6431	0.125087	1.95671	12.8698	3.81146	49.0527
0.189808	100	15.6431	0.125156	1.9578	12.8729	3.81049	49.0519
0.19063	100	15.6431	0.125226	1.95889	12.8722	3.81072	49.0521
0.191487	100	15.6431	0.125296	1.95998	12.8739	3.81019	49.0517
0.192351	100	15.643	0.125367	1.96107	12.8736	3.81027	49.0517
0.193183	100	15.643	0.125437	1.96217	12.8705	3.81123	49.0525
0.193912	99.9998	15.643	0.125507	1.96327	12.8701	3.81139	49.0527
0.194718	100.001	15.643	0.125578	1.96438	12.8724	3.81063	49.0519
0.195564	99.9977	15.643	0.125649	1.96548	12.8738	3.81022	49.052
0.196417	100.008	15.6429	0.12572	1.96659	12.8721	3.81063	49.0508
0.197225	99.9724	15.6429	0.125792	1.96771	12.8726	3.81092	49.0565
0.198056	100.077	15.6429	0.125862	1.96881	12.8707	3.81013	49.0384
0.198872	99.6997	15.6429	0.125937	1.96999	12.8788	3.81278	49.1054
0.199659	98.6013	15.6429	0.125977	1.97061	12.859	3.82348	49.1636
0.200502	74.3236	15.6429	0.125986	1.97074	13.1086	4.00249	52.466
0.20127	75.5676	15.6429	0.125957	1.97029	12.715	4.02469	51.1749
0.202055	74.8629	15.6429	0.125898	1.96938	13.1293	3.99491	52.4473
0.202873	75.0377	15.6429	0.125894	1.96931	13.2292	3.98395	52.7036
0.203674	74.9903	15.6429	0.125884	1.96915	13.1745	3.99026	52.5692
0.204523	75.0024	15.6429	0.125849	1.9686	13.5539	3.94686	53.4961
0.205338	74.9994	15.6429	0.125817	1.96811	13.4716	3.95713	53.3088
0.2062	75.0001	15.6429	0.125806	1.96794	13.7283	3.92149	53.8349
0.207026	75	15.6429	0.125795	1.96777	13.8389	3.90395	54.0262
0.207827	75	15.6429	0.125753	1.96711	13.9274	3.88884	54.1608
0.208657	75	15.6429	0.125755	1.96713	14.1267	3.85077	54.3985
0.2094	75	15.6429	0.125674	1.96588	14.1746	3.84052	54.4375
0.210222	75	15.6427	0.126504	1.97882	14.1392	3.84813	54.409
0.211069	75	15.6426	0.127045	1.98727	14.1556	3.84466	54.423
0.211877	75	15.6425	0.12738	1.99249	14.1531	3.84517	54.4207
0.212695	75	15.6426	0.126821	1.98377	14.1482	3.84623	54.4167
0.213522	75	15.6425	0.127084	1.98787	14.153	3.84519	54.4208
0.214324	75	15.6424	0.127407	1.99291	14.1481	3.84622	54.4164
0.21512	75	15.6424	0.12751	1.99452	14.149	3.84605	54.4173
0.215939	75	15.6427	0.126436	1.97776	14.1518	3.84546	54.4197
0.216748	75	15.6425	0.127081	1.98783	14.1502	3.84579	54.4184
0.217557	75	15.6422	0.128188	2.0051	14.1485	3.84614	54.4167
0.218354	75	15.6428	0.12621	1.97424	14.152	3.84542	54.4199
0.21919	75	15.6424	0.127413	1.99301	14.151	3.84563	54.419
0.220003	75	15.6424	0.127759	1.99841	14.1503	3.84577	54.4184
0.220796	75	15.6422	0.128448	2.00915	14.1471	3.84643	54.4155
0.221586	75	15.6425	0.127403	1.99286	14.1491	3.84601	54.4173
0.222382	75	15.642	0.129087	2.01913	14.1483	3.84619	54.4165
0.223204	75	15.6424	0.127448	1.99356	14.1545	3.8449	54.4223
0.224056	75	15.6427	0.126483	1.97851	14.1517	3.84548	54.4197
0.224848	75	15.6423	0.127758	1.99839	14.1488	3.84607	54.4171
0.225656	75	15.6427	0.126668	1.98139	14.148	3.84624	54.4163
0.22643	75	15.6423	0.127902	2.00064	14.1458	3.8467	54.4143
0.227242	75	15.6421	0.12864	2.01215	14.1551	3.84478	54.4228
0.228092	75	15.6419	0.129291	2.02232	14.149	3.84604	54.4172
0.228857	75	15.6418	0.129632	2.02763	14.1492	3.84599	54.4175
0.229693	75	15.6424	0.127711	1.99766	14.1517	3.84549	54.4196
0.230525	75	15.6425	0.127311	1.99143	14.1545	3.8449	54.4223
0.231357	75	15.6423	0.127767	1.99854	14.1474	3.84637	54.4157
0.232126	75	15.6424	0.127639	1.99654	14.1484	3.84617	54.4167
0.232949	75	15.6424	0.127452	1.99363	14.1516	3.8455	54.4196
0.23375	75	15.6424	0.12741	1.99296	14.1472	3.8464	54.4156
0.234546	75	15.6421	0.12858	2.01123	14.1513	3.84557	54.4193
0.235359	75	15.6419	0.129238	2.02149	14.1485	3.84615	54.4167
0.236165	75	15.6418	0.129781	2.02996	14.1514	3.84555	54.4194
0.236982	75	15.6417	0.130127	2.03535	14.1505	3.84572	54.4186
0.237796	75	15.642	0.128938	2.0168	14.1497	3.8459	54.4178
0.238593	75	15.6422	0.128267	2.00634	14.1481	3.84623	54.4163
0.239354	75	15.6419	0.129437	2.02459	14.1424	3.84741	54.4111
0.240094	75	15.6418	0.129537	2.02615	14.146	3.84666	54.4145
0.24086	75	15.6415	0.130747	2.04503	14.1456	3.84675	54.4141
0.241644	75	15.642	0.12904	2.0184	14.1469	3.84648	54.4152
0.2424	75	15.6421	0.128659	2.01246	14.1452	3.84682	54.4138
0.243162	75	15.642	0.128959	2.01714	14.1446	3.84695	54.4132
0.243944	75	15.6415	0.1307	2.0443	14.1519	3.84545	54.4198
0.244751	75	15.6418	0.129849	2.03102	14.1438	3.84711	54.4124
0.245458	75	15.6418	0.129612	2.02732	14.1393	3.84806	54.4083
0.246162	75	15.6416	0.130342	2.03871	14.1394	3.84803	54.4084
0.246876	75	15.6417	0.130125	2.03533	14.1429	3.84731	54.4116
0.24765	75	15.6416	0.130265	2.03752	14.1493	3.84598	54.4175
0.248419	75	15.6415	0.130741	2.04494	14.1423	3.84742	54.4111
0.249153	75	15.6416	0.130526	2.04158	14.1455	3.84677	54.414
0.249929	75	15.6415	0.130864	2.04685	14.147	3.84645	54.4154
0.250751	75	15.6418	0.12976	2.02964	14.1546	3.84488	54.4223
0.251601	75	15.6412	0.131617	2.0586	14.1536	3.84508	54.4214
0.252448	75	15.6418	0.129833	2.03078	14.1539	3.84502	54.4217
0.253295	75	15.6414	0.131003	2.049	14.1538	3.84503	54.4217
0.254143	75	15.6416	0.131099	2.0506	14.1539	3.84503	54.4217
0.25499	75	15.6411	0.130021	2.03351	14.1539	3.84503	54.4217
0.255838	75	15.6439	0.129127	2.02011	14.1539	3.84503	54.4217
0.256685	75	15.6344	0.137523	2.15192	14.1539	3.84503	54.4217
0.257532	75	15.6701	0.101008	1.5763	14.1539	3.84503	54.4217
0.25838	75	15.6928	0.41546	6.6958	14.1539	3.84503	54.4217
0.259227	75	17.4308	0.909485	15.6666	14.1539	3.84503	54.4217
0.260075	75	16.9908	1.60516	27.3358	14.1539	3.84503	54.4217
0.260922	75	16.6896	2.21426	36.925	14.1539	3.84503	54.4217
0.26177	75	16.4809	2.47753	40.833	14.1539	3.84503	54.4217
0.262617	75	16.3941	2.5886	42.4327	14.1539	3.84503	54.4217
0.263465	75	16.3514	2.63688	43.1139	14.1539	3.84503	54.4217
0.264312	75	16.3399	2.65026	43.3017	14.1539	3.84503	54.4217
0.26516	75	16.3303	2.66091	43.4504	14.1539	3.84503	54.4217
0.266007	75	16.3252	2.66664	43.5302	14.1539	3.84503	54.4217
0.266854	75	16.3271	2.66461	43.5022	14.1539	3.84503	54.4217
0.267702	75	16.321	2.67141	43.5967	14.1539	3.84503	54.4217
0.268549	75	16.32	2.67253	43.6125	14.1539	3.84503	54.4217
0.269397	75	16.3083	2.68525	43.7886	14.1539	3.84503	54.4217
0.270244	75	16.3108	2.68265	43.753	14.1539	3.84503	54.4217
0.271092	75	16.3021	2.69213	43.884	14.1539	3.84503	54.4217
0.271939	75	16.3025	2.69175	43.879	14.1538	3.84505	54.4216
0.272787	75	16.2976	2.69707	43.9527	14.1541	3.84497	54.4218
0.273634	75	16.2924	2.70278	44.0316	14.1529	3.84525	54.4212
0.274482	75	16.287	2.70867	44.113	14.1579	3.84409	54.4236
0.275329	75	16.2812	2.71494	44.1993	14.1503	3.84603	54.4226
0.27621	75	16.2648	2.73232	44.437	14.3397	3.80286	54.5313
0.277104	75	16.2631	2.73411	44.4617	14.2941	3.8136	54.5109
0.277996	75	16.2671	2.72993	44.4051	14.2695	3.81954	54.5024
0.278889	75	16.261	2.73642	44.4937	14.3128	3.80939	54.5227
0.279782	75	16.2564	2.74127	44.5601	14.2783	3.81751	54.507
0.280675	75	16.2566	2.7411	44.5581	14.2968	3.81319	54.5157
0.281568	75	16.2461	2.7521	44.7075	14.2911	3.81452	54.513
0.28246	75	16.2479	2.75032	44.6837	14.2899	3.81479	54.5126
0.283353	75	16.2364	2.76219	44.8446	14.2931	3.81403	54.514
0.284246	75	16.2327	2.76619	44.8996	14.2904	3.81468	54.5128
0.285139	75	16.2264	2.77258	44.9859	14.2919	3.81431	54.5135
0.286032	75	16.2236	2.7756	45.0271	14.2914	3.81444	54.5132
0.286925	75	16.2193	2.78003	45.0871	14.2914	3.81445	54.5132
0.287818	75	16.214	2.78549	45.1609	14.2916	3.81439	54.5133
0.28871	75	16.2022	2.79733	45.3197	14.2914	3.81445	54.5132
0.289603	75	16.1977	2.80196	45.382	14.2915	3.81442	54.5133
0.290496	75	16.1927	2.8069	45.4481	14.2915	3.81443	54.5133
0.291389	75	16.1934	2.80635	45.4414	14.2915	3.81443	54.5133
0.292282	75	16.183	2.81663	45.5783	14.2915	3.81442	54.5133
0.293175	75	16.1845	2.81528	45.561	14.2915	3.81443	54.5133
0.294068	75	16.1787	2.82099	45.6371	14.2915	3.81442	54.5133
0.29496	75	16.1697	2.82989	45.7555	14.2915	3.81443	54.5133
0.295853	75	16.1615	2.83799	45.863	14.2915	3.81443	54.5133
0.296746	75	16.1574	2.84198	45.9159	14.2915	3.81442	54.5133
0.297639	75	16.1586	2.84085	45.9012	14.2915	3.81443	54.5133
0.298532	75	16.1571	2.84239	45.9218	14.2915	3.81443	54.5133
0.299425	75	16.1489	2.85034	46.0267	14.2915	3.81443	54.5133
0.300318	75	16.143	2.85606	46.1024	14.2915	3.81443	54.5133
0.30121	75	16.1312	2.86735	46.2505	14.2915	3.81443	54.5133
0.302103	75	16.1253	2.87298	46.3246	14.2915	3.81443	54.5133
0.302996	75	16.1199	2.87809	46.3914	14.2915	3.81443	54.5133
0.303889	75	16.1173	2.88069	46.4259	14.2915	3.81443	54.5133
0.304782	75	16.1092	2.88825	46.5244	14.2915	3.81443	54.5133
0.305675	75	16.1153	2.88262	46.4511	14.2915	3.81443	54.5133
0.306568	75	16.1107	2.88691	46.5069	14.2915	3.81443	54.5133
0.30746	75	16.1035	2.89363	46.5944	14.2915	3.81443	54.5133
0.308353	75	16.1028	2.89434	46.6038	14.2915	3.81443	54.5133
0.309246	75	16.0971	2.89957	46.6716	14.2915	3.81443	54.5133
0.310139	75	16.1032	2.89395	46.5989	14.2915	3.81443	54.5133
0.311032	75	16.0986	2.89828	46.6551	14.2915	3.81443	54.5133
0.311925	75	16.095	2.90168	46.6994	14.2915	3.81443	54.5133
0.312818	75	16.0993	2.89778	46.6493	14.2915	3.81443	54.5133
0.313711	75	16.0937	2.903	46.7171	14.2914	3.81444	54.5132
0.314604	75	16.0876	2.90868	46.7908	14.2914	3.81443	54.5133
0.315498	75	16.0818	2.91402	46.8599	14.2914	3.81443	54.5133
0.316391	75	16.0727	2.92243	46.9688	14.2915	3.81442	54.5133
0.317284	75	16.0689	2.9259	47.0132	14.2915	3.81443	54.5133
0.318177	75	16.0636	2.9307	47.0749	14.2915	3.81442	54.5133
0.319069	75	16.0578	2.93601	47.1431	14.2915	3.81443	54.5133
0.319962	75	16.0519	2.94129	47.2106	14.2915	3.81442	54.5133
0.320855	75	16.0456	2.94701	47.2837	14.2914	3.81445	54.5132
0.321748	75	16.0407	2.95136	47.3392	14.2918	3.81435	54.5134
0.322629	75	16.0345	2.95695	47.4103	14.2881	3.81519	54.5115
0.323467	75	16.0308	2.9602	47.4516	14.2867	3.81551	54.5108
0.324305	75	16.0185	2.97111	47.5903	14.2886	3.81508	54.5118
0.325186	75	16.0063	2.98191	47.727	14.289	3.81498	54.512
0.326018	75	16.0013	2.98623	47.7812	14.2897	3.81482	54.5121
0.326859	75	15.9945	2.99219	47.856	14.2881	3.8152	54.5115
0.327716	75	15.9879	2.99784	47.9267	14.2886	3.81508	54.5117
0.328545	75	15.9813	3.00352	47.9977	14.2867	3.81551	54.5108
0.329409	75	15.9746	3.00916	48.0679	14.2884	3.81513	54.5116
0.330263	75	15.9681	3.01475	48.1373	14.2886	3.81508	54.5117
0.331088	75	15.9616	3.02018	48.2046	14.2853	3.81585	54.51
0.331934	75	15.9552	3.02559	48.2715	14.2891	3.81496	54.512
0.332793	75	15.9488	3.03097	48.3378	14.2878	3.81526	54.5113
0.333655	75	15.9424	3.03631	48.4035	14.291	3.81453	54.513
0.334524	75	15.9359	3.04163	48.4688	14.2865	3.81557	54.5106
0.335345	75	15.9295	3.04691	48.5334	14.2868	3.8155	54.5108
0.336201	75	15.9231	3.05216	48.5976	14.2884	3.81514	54.5116
0.337035	75	15.9167	3.05739	48.6612	14.2856	3.81578	54.5101
0.33786	75	15.9103	3.06258	48.7243	14.2867	3.81553	54.5107
0.338711	75	15.9039	3.06774	48.7869	14.2919	3.81431	54.5132
0.339535	75	15.8976	3.07288	48.8489	14.2869	3.81548	54.5109
0.340376	75	15.8912	3.07798	48.9105	14.2853	3.81585	54.51
0.341221	75	15.8848	3.08306	48.9715	14.2893	3.81493	54.5121
0.342038	75	15.8785	3.08811	49.032	14.2837	3.81622	54.5091
0.342881	75	15.8721	3.09312	49.092	14.2916	3.81441	54.5133
0.343764	75	15.8657	3.09812	49.1515	14.2854	3.81582	54.51
0.344549	75	15.8594	3.10308	49.2106	14.2864	3.81559	54.5106
0.345429	75	15.853	3.10801	49.2691	14.2888	3.81505	54.5118
0.346236	75	15.8467	3.11292	49.3271	14.2856	3.81578	54.5102
0.347112	75	15.8404	3.11779	49.3847	14.2921	3.81429	54.5136
0.348006	75	15.834	3.12265	49.4418	14.2913	3.81446	54.5132
0.348878	75	15.8277	3.12747	49.4984	14.2868	3.81549	54.5108
0.349675	75	15.8214	3.13227	49.5545	14.283	3.81638	54.5088
0.350527	75	15.8151	3.13703	49.6101	14.2922	3.81426	54.5137
0.351426	75	15.8087	3.1418	49.6656	14.291	3.81454	54.513
0.352296	75	15.8024	3.14655	49.7207	14.2893	3.81491	54.5121
0.353186	75	15.7945	3.15246	49.7896	14.2916	3.81438	54.5134
0.35406	75	15.7894	3.15616	49.8318	14.2908	3.81456	54.5127
0.354906	75	15.7841	3.16008	49.877	14.289	3.81499	54.5119
0.355749	75	15.7781	3.16453	49.928	14.2868	3.81549	54.5108
0.356592	75	15.7718	3.16909	49.9801	14.288	3.81523	54.5114
0.357427	75	15.7657	3.17352	50.0306	14.2848	3.81595	54.5097
0.358233	75	15.7596	3.17794	50.0809	14.285	3.81591	54.5098
0.359065	75	15.7535	3.18233	50.1308	14.2888	3.81504	54.5118
0.359933	75	15.7474	3.1867	50.1802	14.2889	3.81501	54.512
0.360787	75	15.7413	3.19105	50.2292	14.2904	3.81466	54.5124
0.361611	75	15.7353	3.19537	50.2778	14.2866	3.81554	54.5107
0.362421	75	15.7292	3.19967	50.326	14.2837	3.81622	54.5091
0.363255	75	15.7231	3.20394	50.3738	14.2897	3.81484	54.5123
0.36411	75	15.717	3.2082	50.4212	14.2872	3.81541	54.511
0.364934	75	15.711	3.21241	50.468	14.2844	3.81605	54.5095
0.365775	75	15.7048	3.2167	50.5155	14.2904	3.81466	54.5127
0.366649	75	15.6991	3.22066	50.5592	14.2885	3.81512	54.5116
0.367472	75	15.6904	3.22669	50.6259	14.2855	3.81581	54.5101
0.368318	75	15.6864	3.22934	50.6547	14.2888	3.81504	54.5118
0.369174	75	15.6812	3.23293	50.694	14.2882	3.81518	54.5115
0.370013	75	15.6753	3.2369	50.7373	14.2858	3.81572	54.5102
0.370819	75	15.6695	3.24082	50.78	14.2842	3.81611	54.5094
0.371649	75	15.6637	3.24474	50.8225	14.2874	3.81535	54.5111
0.37247	75	15.6579	3.24862	50.8644	14.2853	3.81585	54.51
0.373311	75	15.652	3.25254	50.9066	14.2868	3.8155	54.5107
0.374126	75	15.6462	3.2564	50.948	14.2865	3.81556	54.5106
0.374965	75	15.6379	3.26186	51.0068	14.2863	3.8156	54.5105
0.375789	75	15.6349	3.26378	51.027	14.2858	3.81574	54.5102
0.376616	75	15.6294	3.26745	51.0661	14.2861	3.81565	54.5104
0.377439	75	15.624	3.27094	51.1031	14.2878	3.81528	54.5113
0.378328	75	15.6181	3.27476	51.1435	14.2907	3.81459	54.5129
0.379144	75	15.6128	3.27822	51.18	14.2834	3.81628	54.509
0.380011	75	15.6078	3.2814	51.2134	14.2924	3.8142	54.5138
0.380825	75	15.6022	3.28502	51.2514	14.2797	3.81714	54.507
0.381651	75	15.599	3.28704	51.2724	14.2954	3.8135	54.5151
0.382468	75	15.5816	3.29818	51.3891	14.2797	3.81713	54.507
0.383291	75	15.5743	3.30275	51.436	14.2922	3.81426	54.5137
0.384194	75	15.5642	3.30896	51.4993	14.2906	3.81463	54.5128
0.385017	75	15.56	3.31157	51.5259	14.2814	3.81674	54.5078
0.385818	75	15.5606	3.31121	51.5224	14.2899	3.81478	54.5125
0.386718	75	15.5584	3.31257	51.5364	14.2922	3.81427	54.5136
0.387586	75	15.5505	3.31743	51.5857	14.2848	3.81595	54.5097
0.388372	75	15.5456	3.32046	51.6165	14.2841	3.81611	54.5094
0.389168	75	15.5414	3.32304	51.643	14.2843	3.81608	54.5094
0.38999	75	15.5328	3.32828	51.6955	14.2877	3.81528	54.5113
0.390833	75	15.5251	3.33293	51.742	14.2886	3.81509	54.5117
0.391716	75	15.5255	3.33273	51.7406	14.292	3.81431	54.5135
0.392607	75	15.5151	3.33893	51.8019	14.2893	3.81492	54.5121
0.393449	74.9999	15.5095	3.34229	51.8353	14.287	3.81544	54.5109
0.394308	75.0004	15.5057	3.34456	51.8579	14.2894	3.81489	54.5121
0.395173	74.998	15.4996	3.34818	51.8936	14.2893	3.81493	54.5123
0.396036	75.0085	15.4915	3.35291	51.9399	14.2879	3.81519	54.5105
0.396873	74.9645	15.4851	3.35666	51.9763	14.2891	3.81521	54.5155
0.397684	75.1422	15.4818	3.35866	51.996	14.2862	3.8146	54.4956
0.398539	74.384	15.4746	3.36279	52.0361	14.2951	3.81806	54.5797
0.399401	76.5213	15.4702	3.36537	52.0611	14.2691	3.80773	54.3297
0.400251	54.3281	15.4641	3.36888	52.0948	14.4375	3.9257	56.6805
0.401126	49.8648	15.4591	3.37175	52.1225	14.2925	3.96181	56.6231
0.401974	50.0324	15.4552	3.374	52.1442	14.3853	3.95432	56.8826
0.402781	50.0049	15.4475	3.3784	52.186	14.8019	3.92026	58.0282
0.403648	49.9966	15.4429	3.38101	52.2109	14.6616	3.93293	57.663
0.404455	50.0014	15.434	3.38601	52.2579	14.9698	3.90252	58.4189
0.405267	49.9995	15.4315	3.38747	52.2718	15.1581	3.8809	58.8264
0.406094	50.0001	15.4202	3.39371	52.3299	15.1896	3.87706	58.8904
0.406932	50	15.4211	3.39325	52.326	15.4603	3.8395	59.3593
0.407773	50	15.4106	3.39905	52.3796	15.6044	3.81648	59.5531
0.408551	50	15.4056	3.40183	52.4054	15.7209	3.79607	59.6765
0.409377	50	15.3983	3.40577	52.4414	15.7766	3.7858	59.7262
0.410196	50	15.394	3.40816	52.4635	15.7072	3.79863	59.665
0.411027	50	15.3914	3.40961	52.4769	15.7343	3.79367	59.6901
0.411856	50	15.388	3.41147	52.4942	15.7459	3.79153	59.7003
0.412684	50	15.3831	3.41416	52.5187	15.7269	3.79505	59.6836
0.413487	50	15.3663	3.42312	52.599	15.7292	3.79459	59.6851
0.41433	50	15.3662	3.42318	52.5996	15.744	3.79191	59.6993
0.415149	50	15.3594	3.42683	52.6322	15.7274	3.79493	59.6836
0.416002	50	15.3627	3.42511	52.6176	15.7387	3.79289	59.6944
0.416822	50	15.3534	3.43002	52.6609	15.7351	3.79354	59.6908
0.417649	50	15.347	3.43342	52.6909	15.7269	3.79501	59.6829
0.418391	50	15.334	3.44011	52.7491	15.7294	3.79456	59.6854
0.419251	50	15.3313	3.44157	52.7619	15.7425	3.79221	59.6981
0.420105	50	15.3288	3.44287	52.7735	15.7283	3.79476	59.6842
0.420835	50	15.3254	3.44466	52.7893	15.7248	3.79539	59.6808
0.421669	50	15.3153	3.44983	52.8335	15.7424	3.79224	59.6981
0.422533	50	15.3094	3.45283	52.8592	15.7316	3.79417	59.6874
0.42332	50	15.3034	3.45588	52.8852	15.7327	3.79397	59.6885
0.424147	50	15.302	3.45666	52.8921	15.7344	3.79367	59.6902
0.424989	50	15.3021	3.45663	52.892	15.7392	3.79281	59.6949
0.425867	50	15.3045	3.45541	52.8817	15.74	3.79267	59.6957
0.426744	50	15.3007	3.45735	52.8982	15.7385	3.79293	59.6942
0.427581	50	15.2891	3.46314	52.9468	15.7341	3.79371	59.6899
0.428407	50	15.2911	3.46218	52.9391	15.7341	3.79371	59.6899
0.429229	50	15.2871	3.46418	52.9558	15.7339	3.79375	59.6897
0.43005	50	15.2789	3.46828	52.9899	15.7341	3.79372	59.6899
0.430887	50	15.2725	3.47146	53.0162	15.7372	3.79316	59.693
0.431722	50	15.2791	3.46825	52.99	15.7337	3.79379	59.6895
0.432543	50	15.2738	3.47084	53.0114	15.7337	3.79379	59.6895
0.43336	50	15.2725	3.47154	53.0178	15.7319	3.79411	59.6877
0.434175	50	15.2665	3.47446	53.041	15.7362	3.79334	59.692
0.435006	50	15.2658	3.47484	53.0446	15.7354	3.79349	59.6912
0.435844	50	15.2591	3.47812	53.0714	15.7343	3.79368	59.6901
0.436643	50	15.2578	3.47874	53.0765	15.7302	3.79442	59.686
0.437471	50	15.2538	3.48072	53.0927	15.7387	3.7929	59.6944
0.438305	50	15.2453	3.48483	53.1258	15.7317	3.79415	59.6875
0.439129	50	15.2419	3.4865	53.1395	15.7367	3.79326	59.6924
0.439955	50	15.2407	3.48713	53.145	15.7324	3.79402	59.6882
0.440778	50	15.2311	3.49174	53.1814	15.7348	3.79359	59.6906
0.441588	50	15.2307	3.49194	53.1832	15.7336	3.7938	59.6895
0.44243	50	15.2319	3.49142	53.1794	15.736	3.79338	59.6917
0.443243	50	15.2223	3.49597	53.2152	15.7342	3.79371	59.69
0.444091	50	15.2222	3.49608	53.2165	15.7365	3.79328	59.6923
0.444916	50	15.2178	3.49817	53.233	15.7328	3.79395	59.6886
0.445722	50	15.2131	3.5004	53.2505	15.7361	3.79337	59.6918
0.446561	50	15.204	3.50466	53.2835	15.7347	3.79361	59.6905
0.447412	50	15.1984	3.50731	53.304	15.7362	3.79333	59.692
0.448198	50	15.1981	3.50747	53.3056	15.7322	3.79405	59.688
0.449057	50	15.1904	3.51108	53.3331	15.7364	3.79331	59.6921
0.449818	50	15.1813	3.51524	53.3645	15.7294	3.79457	59.6852
0.450669	50	15.1673	3.5218	53.415	15.7384	3.79295	59.6941
0.451496	50	15.1642	3.52324	53.4256	15.7364	3.7933	59.6922
0.45236	50	15.1608	3.52476	53.4369	15.7381	3.793	59.6938
0.453201	50	15.1582	3.52598	53.4461	15.7321	3.79407	59.6879
0.453982	50	15.1511	3.5292	53.4697	15.7354	3.79349	59.6911
0.454859	50	15.1471	3.53101	53.483	15.7414	3.79241	59.6971
0.455715	50	15.1455	3.53169	53.488	15.7321	3.79408	59.6878
0.456521	50	15.136	3.53599	53.5195	15.7388	3.79287	59.6946
0.457399	50	15.1374	3.53521	53.5124	15.7377	3.79307	59.6934
0.458244	50	15.1283	3.54006	53.5537	15.7377	3.79307	59.6934
0.459072	50	15.1278	3.53699	53.505	15.7326	3.79399	59.6882
0.45987	50	15.1302	3.5503	53.7184	15.7351	3.79354	59.6908
0.460681	50	15.0783	3.53132	53.2344	15.7322	3.79404	59.6879
0.461483	50	15.4329	3.79333	58.554	15.7352	3.79352	59.6909
0.462337	50	15.1908	3.87434	58.8456	15.7397	3.79272	59.6954
0.463171	50	14.8426	3.9164	58.1308	15.7285	3.79473	59.6846
0.463979	50	15.3805	3.85243	59.2553	15.7336	3.79381	59.6896
0.464808	50	15.025	3.89644	58.543	15.7319	3.79412	59.6879
0.465611	50	15.106	3.88691	58.7143	15.7309	3.79431	59.687
0.466435	50	15.2474	3.86966	59.0021	15.7332	3.7939	59.6891
0.467262	50	15.0621	3.89253	58.6297	15.733	3.79392	59.689
0.468076	50	15.1875	3.87727	58.8855	15.7293	3.79458	59.6854
0.468897	50	15.1812	3.87801	58.872	15.7357	3.79345	59.6915
0.469732	50	15.1248	3.88504	58.7603	15.735	3.79357	59.6909
0.470571	50	15.2043	3.87517	58.9187	15.7325	3.79402	59.6885
0.471394	50	15.1752	3.87882	58.8613	15.7331	3.7939	59.6891
0.472206	50	15.1683	3.87968	58.8477	15.7313	3.79423	59.6874
0.473054	50	15.2083	3.87464	58.9261	15.7347	3.79361	59.6906
0.47386	50	15.1849	3.87759	58.8801	15.7315	3.7942	59.6876
0.474712	50	15.182	3.87796	58.875	15.7351	3.79354	59.691
0.475527	50	15.2009	3.87557	58.9114	15.7326	3.794	59.6886
0.476371	50	15.2038	3.87522	58.9175	15.7341	3.79372	59.69
0.477175	50	15.1999	3.87571	58.9098	15.7286	3.79471	59.6848
0.477964	50	15.2173	3.87348	58.9435	15.7253	3.79531	59.6815
0.47873	50	15.2173	3.87349	58.9435	15.7262	3.79516	59.6824
0.479506	50	15.2254	3.87245	58.9591	15.7222	3.79586	59.6785
0.480237	50	15.2199	3.87314	58.9481	15.7201	3.79624	59.6765
0.481001	50	15.2254	3.87244	58.959	15.7306	3.79436	59.6867
0.481811	50	15.2302	3.87182	58.9681	15.7238	3.79557	59.68
0.482553	50	15.2383	3.87076	58.9833	15.7236	3.79561	59.6799
0.483315	50	15.2451	3.86988	58.9963	15.7251	3.79534	59.6814
0.484103	50	15.2447	3.86993	58.9952	15.7268	3.79503	59.683
0.484865	50	15.2495	3.8693	59.0041	15.7257	3.79524	59.6819
0.48565	50	15.2551	3.86856	59.0146	15.7228	3.79576	59.679
0.486371	50	15.2638	3.86741	59.031	15.7202	3.79623	59.6766
0.487133	50	15.264	3.86738	59.0311	15.7262	3.79514	59.6824
0.48796	50	15.2738	3.8661	59.0495	15.7402	3.79263	59.6959
0.488824	50	15.2757	3.86582	59.0526	15.7333	3.79386	59.6892
0.489627	50	15.287	3.86431	59.0734	15.7274	3.79493	59.6835
0.49042	50	15.2846	3.86463	59.0688	15.7287	3.7947	59.6848
0.491164	50	15.2938	3.86338	59.0854	15.7104	3.79799	59.667
0.491815	50	15.2993	3.86264	59.0953	15.7198	3.79631	59.6763
0.492627	50	15.3039	3.86202	59.1035	15.7269	3.79502	59.683
0.493352	50	15.3133	3.86075	59.1201	15.7176	3.7967	59.674
0.494076	50	15.3136	3.86068	59.1205	15.7199	3.79629	59.6763
0.494844	50	15.3174	3.86016	59.1271	15.7286	3.79471	59.6847
0.495653	50	15.3233	3.85935	59.1375	15.734	3.79375	59.6899
0.496519	50	15.3233	3.85936	59.1374	15.7412	3.79244	59.6969
0.497387	50	15.331	3.85828	59.1507	15.7321	3.79408	59.688
0.498168	50	15.3332	3.85797	59.1544	15.7241	3.79553	59.6803
0.498928	50	15.3403	3.85699	59.1668	15.7243	3.79549	59.6805
0.499703	50	15.3422	3.8567	59.1698	15.7265	3.79509	59.6827
0.500524	50	15.3509	3.8555	59.1848	15.7393	3.79279	59.6951
0.501405	50	15.3561	3.85477	59.1937	15.7397	3.79272	59.6954
0.502281	50	15.3548	3.85495	59.1914	15.7399	3.79268	59.6957
0.503158	50	15.3607	3.85413	59.2014	15.7399	3.79269	59.6956
0.504035	50	15.3676	3.85314	59.2129	15.7399	3.79268	59.6956
0.504912	50	15.3727	3.85244	59.2217	15.7399	3.79268	59.6956
0.50579	50	15.3746	3.85213	59.2243	15.7399	3.79268	59.6956
0.506667	50	15.3828	3.85095	59.238	15.7399	3.79268	59.6956
0.507544	50	15.3909	3.8498	59.2513	15.7399	3.79268	59.6956
0.508421	50	15.3939	3.84935	59.256	15.7399	3.79268	59.6956
0.509298	50	15.4003	3.84843	59.2663	15.7399	3.79268	59.6956
0.510176	50	15.4007	3.84835	59.2667	15.7399	3.79268	59.6956
0.511053	50	15.403	3.84802	59.2705	15.7399	3.79268	59.6956
0.51193	50	15.416	3.84614	59.2915	15.7399	3.79268	59.6956
0.512807	50	15.4223	3.8452	59.3012	15.7399	3.79268	59.6956
0.513684	50	15.4251	3.84479	59.3056	15.7399	3.79268	59.6956
0.514562	50	15.433	3.84361	59.3179	15.7399	3.79268	59.6956
0.515439	50	15.4344	3.84339	59.3199	15.7399	3.79268	59.6956
0.516316	50	15.4401	3.84254	59.3287	15.7399	3.79268	59.6956
0.517193	50	15.4483	3.84132	59.3412	15.7399	3.79268	59.6956
0.51807	50	15.4564	3.8401	59.3536	15.7399	3.79268	59.6956
0.518948	50	15.4547	3.84034	59.3507	15.7399	3.79268	59.6956
0.519825	50	15.4574	3.83995	59.3549	15.7399	3.79268	59.6956
0.520702	50	15.466	3.83865	59.3679	15.7399	3.79268	59.6956
0.521579	50	15.4619	3.83923	59.3612	15.7399	3.79268	59.6956
0.522456	50	15.4678	3.83836	59.3703	15.7399	3.79268	59.6956
0.523334	50	15.4747	3.8373	59.3805	15.7399	3.79268	59.6956
0.524211	50	15.4779	3.83679	59.3849	15.7399	3.79268	59.6956
0.525088	50	15.4784	3.83674	59.3861	15.7399	3.79268	59.6956
0.525965	50	15.4774	3.83688	59.3842	15.7399	3.79268	59.6956
0.526842	50	15.4839	3.83587	59.3937	15.7399	3.79268	59.6956
0.527719	50	15.4854	3.83566	59.3962	15.7399	3.79268	59.6956
0.528597	50	15.4812	3.83629	59.3897	15.7399	3.79268	59.6956
0.529474	50	15.4896	3.83501	59.4019	15.7399	3.79268	59.6956
0.530351	50	15.4956	3.83408	59.4107	15.7399	3.79268	59.6956
0.531228	50	15.5011	3.83322	59.4183	15.7399	3.79268	59.6956
0.532105	50	15.4977	3.83373	59.4135	15.7399	3.79268	59.6956
0.532983	50	15.5029	3.83291	59.4207	15.7399	3.79268	59.6956
0.53386	50	15.5091	3.83196	59.4296	15.7399	3.79268	59.6956
0.534737	50	15.5105	3.83174	59.4315	15.7399	3.79268	59.6956
0.535614	50	15.5087	3.83202	59.4288	15.7399	3.79268	59.6956
0.536491	50	15.5173	3.83068	59.4409	15.7399	3.79268	59.6956
0.537369	50	15.5242	3.82958	59.4504	15.7399	3.79268	59.6956
0.538246	50	15.5269	3.82914	59.454	15.7399	3.79268	59.6956
0.539123	50	15.5157	3.83089	59.4381	15.7399	3.79268	59.6956
0.54	50	15.5247	3.82949	59.4509	15.7399	3.79268	59.6956
0.540877	50	15.5309	3.8285	59.4592	15.7399	3.79268	59.6956
0.541755	50	15.5391	3.82719	59.4704	15.7399	3.79268	59.6956
0.542632	50	15.5329	3.82817	59.462	15.7399	3.79268	59.6956
0.543509	50	15.5332	3.82813	59.4623	15.7399	3.79268	59.6956
0.544386	50	15.5485	3.82567	59.4828	15.7399	3.79268	59.6956
0.545263	50	15.5438	3.82642	59.4764	15.7399	3.79268	59.6956
0.546141	50	15.5432	3.82652	59.4758	15.7399	3.79268	59.6956
0.547018	50	15.5514	3.8252	59.4866	15.7399	3.79268	59.6956
0.547895	50	15.5552	3.82459	59.4916	15.7399	3.79268	59.6956
0.548772	50	15.5508	3.8253	59.4856	15.7399	3.79268	59.6956
0.549649	50	15.556	3.82447	59.4929	15.7399	3.79268	59.6956
0.550526	50	15.563	3.82335	59.502	15.7399	3.79268	59.6956
0.551404	50	15.5628	3.82335	59.5012	15.7399	3.79268	59.6956
0.552281	50	15.5751	3.82136	59.5173	15.7399	3.79268	59.6956
0.553158	50	15.5881	3.8192	59.5333	15.7399	3.79268	59.6956
0.554035	50	15.5648	3.82302	59.504	15.7399	3.79268	59.6956
0.554912	50	15.5695	3.82223	59.5093	15.7399	3.79268	59.6956
0.55579	50	15.5611	3.8236	59.4986	15.7399	3.79268	59.6956
0.556667	50	15.5797	3.82055	59.5221	15.7399	3.79268	59.6956
0.557544	50	15.5838	3.81987	59.5274	15.7399	3.79268	59.6956
0.558421	50	15.5927	3.81841	59.5384	15.7399	3.79268	59.6956
0.559298	50	15.6036	3.8166	59.5521	15.7399	3.79268	59.6956
0.560176	50	15.6012	3.817	59.5491	15.7399	3.79268	59.6956
0.561053	50	15.5976	3.8176	59.5446	15.7399	3.79268	59.6956
0.56193	50	15.5922	3.81848	59.5377	15.7399	3.79268	59.6956
0.562807	50	15.6074	3.81595	59.5564	15.7399	3.79268	59.6956
0.563684	50	15.6041	3.8165	59.5522	15.7399	3.79268	59.6956
0.564562	50	15.5952	3.81798	59.5413	15.7399	3.79268	59.6956
0.565439	50	15.624	3.81318	59.5765	15.7399	3.79268	59.6956
0.566316	50	15.624	3.81318	59.5764	15.7399	3.79268	59.6956
0.567193	50	15.6254	3.81295	59.5782	15.7399	3.79268	59.6956
0.56807	50	15.6355	3.81123	59.5896	15.7399	3.79268	59.6956
0.568948	50	15.6367	3.81102	59.5912	15.7399	3.79268	59.6956
0.569825	50	15.6435	3.80985	59.5987	15.7399	3.79268	59.6956
0.570702	50	15.6514	3.80848	59.6074	15.7399	3.79268	59.6956
0.571579	50	15.6563	3.80763	59.6128	15.7399	3.79268	59.6956
0.572456	50	15.662	3.80665	59.6189	15.7399	3.79268	59.6956
0.573334	50	15.6683	3.80555	59.6256	15.7399	3.79268	59.6956
0.574211	50	15.6736	3.80461	59.6312	15.7399	3.79268	59.6956
0.575088	50	15.6795	3.80357	59.6374	15.7399	3.79268	59.6956
0.575965	50	15.6848	3.80263	59.6428	15.7399	3.79268	59.6956
0.576842	50	15.6883	3.80202	59.6467	15.7399	3.79268	59.6956
0.577719	50	15.6972	3.80043	59.6553	15.7399	3.79268	59.6956
0.578597	50	15.7031	3.79937	59.6611	15.7399	3.79268	59.6956
0.579474	50	15.7091	3.79828	59.667	15.7399	3.79268	59.6956
0.580351	50	15.7152	3.7972	59.6728	15.7399	3.79268	59.6956
0.581228	50	15.7212	3.7961	59.6785	15.7399	3.79268	59.6956
0.582105	50	15.7272	3.79501	59.6841	15.7399	3.79268	59.6956
0.582983	50	15.7332	3.7939	59.6896	15.7399	3.79268	59.6956
0.58386	50	15.7393	3.7928	59.6951	15.7399	3.79268	59.6956
0.584737	50	15.7453	3.79168	59.7005	15.7399	3.79268	59.6956
0.585614	50	15.7514	3.79056	59.7058	15.7399	3.79268	59.6956
0.586491	50	15.7574	3.78944	59.711	15.7399	3.79268	59.6956
0.587369	50	15.7635	3.78831	59.7161	15.7399	3.79268	59.6956
0.588246	50	15.7695	3.78717	59.7211	15.7399	3.79268	59.6956
0.589123	50	15.7756	3.78602	59.7261	15.7399	3.79268	59.6956
0.59	50	15.7819	3.78485	59.7312	15.7399	3.79268	59.6956
0.590877	50	15.7867	3.78392	59.7349	15.7399	3.79268	59.6956
0.591755	50	15.792	3.78294	59.7393	15.7399	3.79268	59.6956
0.592632	50	15.7996	3.78147	59.7447	15.7399	3.79268	59.6956
0.593509	49.9998	15.8062	3.78019	59.7497	15.7399	3.79268	59.6956
0.594386	50.0006	15.8125	3.77898	59.7542	15.7399	3.79268	59.6956
0.595263	49.9978	15.8187	3.77777	59.7586	15.7399	3.79269	59.6958
0.596141	50.0077	15.825	3.77654	59.763	15.7398	3.79266	59.6948
0.597018	49.9749	15.8313	3.77532	59.7673	15.7402	3.79277	59.6983
0.597895	50.0641	15.8376	3.77408	59.7714	15.7386	3.79248	59.6876
0.598772	49.7538	15.8438	3.77284	59.7755	15.7449	3.79345	59.7273
0.599649	48.2258	15.8501	3.7716	59.7794	15.7297	3.80124	59.7907
0.600527	24.1407	15.8564	3.77034	59.7833	15.9072	3.89665	61.9842
0.601404	25.5854	15.8627	3.76908	59.7871	15.6584	3.90549	61.1532
0.602295	24.8595	15.869	3.76782	59.7908	15.8899	3.89407	61.8744
0.603168	25.0379	15.8753	3.76655	59.7943	16.3276	3.86059	63.0347
0.604055	24.9904	15.8817	3.76527	59.7978	16.213	3.87019	62.7471
0.604902	25.0024	15.888	3.76398	59.8012	16.5581	3.83871	63.5605
0.605769	24.9994	15.8943	3.76269	59.8044	16.8219	3.80992	64.0891
0.606655	25.0001	15.9006	3.76139	59.8076	16.8802	3.80288	64.1928
0.607512	25	15.907	3.76009	59.8106	17.1768	3.7627	64.6299
0.608383	25	15.9133	3.75878	59.8136	17.3606	3.73388	64.8215
0.609276	25	15.9196	3.75746	59.8164	17.2304	3.7546	64.6919
0.610168	25	15.926	3.75613	59.8192	17.2547	3.75084	64.7182
0.611061	25	15.9323	3.7548	59.8218	17.4013	3.7271	64.8555
0.611954	25	15.9387	3.75346	59.8243	17.3078	3.74242	64.7718
0.612847	25	15.945	3.75212	59.8267	17.3012	3.74354	64.7664
0.61374	25	15.9514	3.75076	59.829	17.3532	3.73509	64.8145
0.614633	25	15.9578	3.7494	59.8312	17.3183	3.74077	64.7826
0.615525	25	15.9642	3.74804	59.8333	17.3179	3.74085	64.7825
0.616419	25	15.9707	3.74663	59.8354	17.3356	3.73797	64.7987
0.617312	25	15.9773	3.74521	59.8373	17.3228	3.74005	64.787
0.618205	25	15.9839	3.74377	59.8392	17.3233	3.73996	64.7876
0.619098	25	15.9904	3.74235	59.8409	17.3293	3.73899	64.793
0.619991	25	15.9974	3.74083	59.8425	17.3247	3.73975	64.7887
0.620883	25	16.002	3.73981	59.8436	17.3251	3.73968	64.7892
0.621776	25	16.0139	3.73718	59.8456	17.3271	3.73935	64.791
0.622669	25	16.0232	3.73506	59.8466	17.3254	3.73962	64.7894
0.623562	25	16.0277	3.73405	59.8471	17.3256	3.73959	64.7897
0.624455	25	16.0308	3.73334	59.8474	17.3263	3.73948	64.7903
0.625348	25	16.0256	3.73452	59.8467	17.3257	3.73958	64.7897
0.626241	25	16.0278	3.73401	59.847	17.3258	3.73956	64.7898
0.627134	25	16.0259	3.73444	59.8468	17.326	3.73953	64.79
0.628027	25	16.0307	3.73337	59.8475	17.3258	3.73956	64.7898
0.62892	25	16.0276	3.73406	59.847	17.3259	3.73955	64.7899
0.629813	25	16.0267	3.73426	59.8469	17.3259	3.73954	64.7899
0.630707	25	16.0271	3.73417	59.8469	17.3259	3.73955	64.7899
0.631599	25	16.0274	3.73411	59.8471	17.3259	3.73955	64.7899
0.632492	25	16.0308	3.73334	59.8474	17.3259	3.73954	64.7899
0.633385	25	16.0256	3.73452	59.8467	17.3259	3.73955	64.7899
0.634278	25	16.0278	3.73401	59.847	17.3259	3.73955	64.7899
0.635171	25	16.0259	3.73445	59.8468	17.3259	3.73955	64.7899
0.636064	25	16.0308	3.73336	59.8475	17.3259	3.73955	64.7899
0.636957	25	16.0275	3.73408	59.847	17.3259	3.73955	64.7899
0.63785	25	16.0268	3.73425	59.8469	17.3259	3.73955	64.7899
0.638743	25	16.0271	3.73418	59.8469	17.3259	3.73955	64.7899
0.639636	25	16.0275	3.7341	59.8471	17.3259	3.73955	64.7899
0.640529	25	16.0308	3.73335	59.8474	17.3259	3.73955	64.7899
0.641423	25	16.0256	3.73452	59.8467	17.3259	3.73955	64.7899
0.642316	25	16.0278	3.73401	59.847	17.3259	3.73954	64.7899
0.643209	25	16.0259	3.73445	59.8468	17.3257	3.73957	64.7897
0.6441	25	16.0308	3.73334	59.8475	17.3266	3.73944	64.7906
0.64499	25	16.0275	3.7341	59.847	17.32	3.74047	64.7839
0.645811	25	16.0268	3.73424	59.8469	17.3159	3.74114	64.7799
0.64668	25	16.027	3.73419	59.8469	17.3267	3.73942	64.7907
0.647562	25	16.0276	3.73408	59.8471	17.3212	3.74029	64.7851
0.648427	25	16.0307	3.73336	59.8474	17.3221	3.74015	64.7861
0.649272	25	16.0256	3.73452	59.8467	17.3205	3.74036	64.7837
0.650059	25	16.0278	3.73401	59.847	17.309	3.74223	64.773
0.65086	25	16.0259	3.73445	59.8468	17.3165	3.74104	64.7804
0.651709	25	16.0309	3.73333	59.8475	17.3185	3.74072	64.7825
0.652548	25	16.0274	3.73411	59.847	17.3178	3.74083	64.7817
0.653389	25	16.0268	3.73423	59.8469	17.3178	3.74082	64.7818
0.654229	25	16.027	3.7342	59.8469	17.3183	3.74075	64.7823
0.655072	25	16.0276	3.73406	59.8471	17.3167	3.74101	64.7806
0.655911	25	16.0307	3.73338	59.8474	17.3213	3.74028	64.7853
0.656781	25	16.0256	3.73452	59.8467	17.3201	3.74047	64.784
0.657613	25	16.0278	3.73401	59.847	17.3157	3.74116	64.7797
0.658446	25	16.0259	3.73445	59.8468	17.3152	3.74124	64.7791
0.659261	25	16.0309	3.73332	59.8475	17.315	3.74128	64.7789
0.660093	25	16.0273	3.73413	59.8469	17.3179	3.74082	64.7818
0.660959	25	16.0269	3.73422	59.8469	17.3239	3.73986	64.7879
0.661819	25	16.027	3.7342	59.8469	17.3192	3.74061	64.7831
0.662656	25	16.0277	3.73404	59.8471	17.3144	3.74137	64.7783
0.663467	25	16.0306	3.73339	59.8473	17.3133	3.74154	64.7773
0.664281	25	16.0256	3.73453	59.847	17.3155	3.74119	64.7795
0.665116	25	16.0277	3.73398	59.8461	17.3193	3.7406	64.7832
0.665993	25	16.0263	3.73453	59.8496	17.3231	3.73999	64.787
0.666845	25	16.0295	3.73322	59.8406	17.3214	3.74025	64.7854
0.667691	25	16.0332	3.73441	59.874	17.3125	3.74167	64.7764
0.668519	25	16.0176	3.75077	60.0765	17.3202	3.74046	64.7841
0.66934	25	16.2499	3.87426	62.9548	17.3132	3.74156	64.7771
0.670186	25	15.9799	3.88377	62.0608	17.3219	3.74018	64.7858
0.671056	25	15.9174	3.89282	61.9633	17.3248	3.73972	64.7888
0.671913	25	16.2033	3.87089	62.7214	17.312	3.74174	64.7759
0.672718	25	15.9921	3.8868	62.1575	17.3167	3.741	64.7807
0.67354	25	15.9987	3.88631	62.1754	17.315	3.74128	64.7789
0.674399	25	16.164	3.87411	62.6211	17.3243	3.73979	64.7883
0.675272	25	16.0106	3.88551	62.2091	17.3221	3.74015	64.786
0.676114	25	16.0456	3.88298	62.3043	17.3141	3.74141	64.778
0.676956	25	16.1432	3.87567	62.5656	17.3253	3.73965	64.7893
0.677826	25	16.0421	3.88326	62.2954	17.3144	3.74137	64.7783
0.678645	25	16.0914	3.8796	62.4276	17.3192	3.74062	64.7831
0.67951	25	16.1317	3.87654	62.5346	17.3245	3.73977	64.7885
0.680402	25	16.0707	3.88116	62.3726	17.3235	3.73993	64.7874
0.681242	25	16.1207	3.87739	62.5056	17.3145	3.74135	64.7785
0.682066	25	16.1306	3.87662	62.5317	17.3167	3.74101	64.7806
0.68288	25	16.0988	3.87905	62.4479	17.3094	3.74216	64.7733
0.683673	25	16.1371	3.87612	62.5491	17.3168	3.741	64.7807
0.684539	25	16.1409	3.87582	62.5587	17.3228	3.74004	64.7867
0.685387	25	16.1285	3.87678	62.5264	17.3165	3.74104	64.7804
0.68622	25	16.1577	3.87451	62.603	17.3186	3.7407	64.7825
0.687055	25	16.153	3.87488	62.5905	17.3155	3.7412	64.7794
0.687876	25	16.1547	3.87475	62.5949	17.3157	3.74117	64.7796
0.688725	25	16.1739	3.87324	62.6451	17.3222	3.74014	64.7861
0.6896	25	16.1699	3.87355	62.6347	17.3237	3.73989	64.7877
0.690466	25	16.178	3.87292	62.6555	17.3203	3.74044	64.7842
0.691301	25	16.19	3.87196	62.6865	17.3142	3.7414	64.7781
0.692118	25	16.1892	3.87202	62.6844	17.3144	3.74136	64.7783
0.692952	25	16.199	3.87123	62.7098	17.3227	3.74005	64.7867
0.693828	25	16.2069	3.8706	62.7298	17.3215	3.74025	64.7854
0.694684	25	16.2092	3.87041	62.7357	17.3161	3.7411	64.78
0.695485	25	16.2191	3.86961	62.7612	17.3166	3.74102	64.7806
0.696373	25	16.2241	3.8692	62.7738	17.329	3.73906	64.793
0.697241	25	16.2283	3.86886	62.7844	17.3112	3.74187	64.775
0.698052	25	16.2354	3.86828	62.8027	17.3218	3.74019	64.7858
0.698927	25	16.244	3.86756	62.8241	17.3239	3.73987	64.7879
0.699818	25	16.2495	3.8671	62.838	17.3277	3.73927	64.7917
0.700695	25	16.2575	3.86644	62.8581	17.311	3.74191	64.7748
0.701421	25	16.2632	3.86596	62.8723	17.3041	3.743	64.7681
0.702272	25	16.2698	3.8654	62.8891	17.3278	3.73925	64.7917
0.703165	25	16.277	3.8648	62.9069	17.3263	3.73948	64.7904
0.704056	25	16.283	3.86429	62.9218	17.3167	3.74099	64.7806
0.704838	25	16.2899	3.8637	62.9389	17.3161	3.74111	64.78
0.705694	25	16.2966	3.86313	62.9556	17.3127	3.74163	64.7766
0.706493	25	16.3029	3.86259	62.9711	17.3165	3.74104	64.7804
0.707356	25	16.3099	3.86199	62.9881	17.3248	3.73972	64.7888
0.708232	25	16.3164	3.86143	63.0043	17.322	3.74017	64.7859
0.709071	25	16.323	3.86086	63.0202	17.3149	3.74129	64.7788
0.709888	25	16.3298	3.86026	63.0369	17.3117	3.74179	64.7756
0.710691	25	16.3362	3.85971	63.0523	17.3115	3.74183	64.7754
0.711501	25	16.3436	3.85905	63.0705	17.3155	3.7412	64.7794
0.712342	25	16.3456	3.85887	63.075	17.3229	3.74003	64.7868
0.713218	25	16.3568	3.85789	63.1021	17.3224	3.7401	64.7864
0.71406	25	16.3519	3.8583	63.09	17.3149	3.74129	64.7788
0.714878	25	16.3694	3.85676	63.1325	17.3105	3.74198	64.7744
0.715685	25	16.3717	3.85655	63.1376	17.3182	3.74077	64.7821
0.716536	25	16.3715	3.85656	63.1369	17.3207	3.74038	64.7846
0.717403	25	16.3853	3.85533	63.1701	17.3244	3.73979	64.7884
0.718279	25	16.3927	3.85465	63.1878	17.3194	3.74057	64.7833
0.719118	25	16.3867	3.85518	63.1732	17.3181	3.74079	64.782
0.719961	25	16.3996	3.85402	63.2039	17.3177	3.74084	64.7816
0.720803	25	16.4102	3.85305	63.2289	17.3216	3.74023	64.7856
0.721693	25	16.4167	3.85246	63.244	17.3254	3.73962	64.7894
0.722551	25	16.4137	3.85271	63.2366	17.3174	3.7409	64.7813
0.723391	25	16.4308	3.85116	63.2771	17.3182	3.74077	64.7821
0.72423	25	16.4323	3.851	63.2801	17.3188	3.74067	64.7827
0.725075	25	16.4451	3.84982	63.3102	17.314	3.74142	64.7779
0.72587	25	16.446	3.84972	63.3121	17.3167	3.74101	64.7807
0.726736	25	16.447	3.84964	63.3144	17.3212	3.74029	64.7851
0.727582	25	16.4624	3.84819	63.3499	17.3176	3.74086	64.7815
0.728426	25	16.4671	3.84771	63.3601	17.3201	3.74047	64.784
0.729264	25	16.4723	3.84721	63.372	17.3142	3.7414	64.778
0.730081	25	16.4834	3.84616	63.3973	17.3169	3.74097	64.7809
0.730925	25	16.496	3.84495	63.4258	17.3297	3.73891	64.793
0.731808	25	16.4828	3.84621	63.3954	17.3227	3.74006	64.7867
0.732659	25	16.484	3.84609	63.3984	17.3162	3.74108	64.7801
0.733475	25	16.4945	3.84507	63.4219	17.3134	3.74152	64.7773
0.734287	25	16.5044	3.84412	63.4443	17.3166	3.74101	64.7806
0.735157	25	16.5049	3.84407	63.4454	17.3263	3.73949	64.7902
0.736056	25	16.5182	3.84278	63.4752	17.3264	3.73946	64.7904
0.73691	25	16.5167	3.84293	63.4717	17.314	3.74143	64.7779
0.73776	25	16.5318	3.84145	63.5054	17.3227	3.74005	64.7867
0.738577	25	16.5285	3.84175	63.4977	17.3096	3.74213	64.7734
0.739385	25	16.5395	3.84067	63.522	17.3167	3.741	64.7807
0.740224	25	16.5456	3.84006	63.5354	17.3218	3.74019	64.7858
0.74111	25	16.553	3.83932	63.5517	17.3208	3.74036	64.7848
0.741943	25	16.5618	3.83844	63.5709	17.3282	3.73914	64.7915
0.742797	25	16.5635	3.83827	63.5743	17.313	3.74159	64.777
0.743599	25	16.5672	3.83788	63.5824	17.3168	3.74099	64.7807
0.744445	25	16.577	3.83691	63.6037	17.3203	3.74043	64.7843
0.74533	25	16.5761	3.83697	63.6014	17.3258	3.73956	64.7898
0.746182	25	16.5856	3.83601	63.6217	17.3151	3.74125	64.779
0.747003	25	16.5905	3.8355	63.6321	17.3158	3.74115	64.7797
0.747833	25	16.5996	3.83457	63.6515	17.3157	3.74116	64.7796
0.748619	25	16.604	3.83411	63.6609	17.3065	3.74262	64.7703
0.749442	25	16.6148	3.833	63.6837	17.3241	3.73983	64.7881
0.7503	25	16.6121	3.83326	63.6778	17.3179	3.74081	64.7819
0.751153	25	16.6333	3.83107	63.7227	17.3219	3.74019	64.7858
0.752011	25	16.6275	3.83165	63.71	17.3161	3.74109	64.78
0.75282	25	16.6408	3.83026	63.738	17.3146	3.74133	64.7786
0.753648	25	16.639	3.83043	63.7339	17.319	3.74064	64.783
0.75453	25	16.6539	3.82887	63.7649	17.3268	3.7394	64.7908
0.75541	25	16.653	3.82895	63.7627	17.3209	3.74035	64.7848
0.756259	25	16.667	3.82746	63.7916	17.317	3.74095	64.7809
0.757094	25	16.6684	3.82729	63.7943	17.3184	3.74074	64.7823
0.757928	25	16.6788	3.82619	63.8155	17.3179	3.74082	64.7818
0.758775	25	16.6826	3.82576	63.8231	17.3189	3.74065	64.7829
0.75964	25	16.6855	3.82545	63.8288	17.3246	3.73975	64.7886
0.760509	25	16.6978	3.82412	63.8536	17.3199	3.74049	64.7838
0.761325	25	16.7019	3.82364	63.8615	17.3192	3.74058	64.7826
0.762144	25	16.7087	3.82289	63.875	17.316	3.74111	64.78
0.762993	25	16.7186	3.8218	63.8946	17.3231	3.73999	64.7871
0.763883	25	16.7207	3.82157	63.8983	17.3234	3.73995	64.7873
0.764729	25	16.7364	3.81982	63.9295	17.3177	3.74084	64.7816
0.765512	25	16.7386	3.81956	63.9333	17.2995	3.74372	64.7632
0.766282	25	16.7407	3.81931	63.9373	17.3232	3.73998	64.7872
0.767186	25	16.7433	3.81902	63.942	17.3232	3.73997	64.7871
0.768011	25	16.7635	3.81675	63.9814	17.3147	3.74132	64.7787
0.768849	25	16.7642	3.81665	63.9823	17.3232	3.73995	64.7868
0.769708	25	16.7641	3.81665	63.9818	17.328	3.73921	64.7918
0.770608	25	16.773	3.81563	63.9988	17.3205	3.7404	64.7844
0.771364	25	16.791	3.81358	64.033	17.3005	3.74357	64.7643
0.772187	25	16.7871	3.814	64.0251	17.3271	3.73935	64.7911
0.773087	25	16.7921	3.81341	64.0344	17.3272	3.73934	64.7912
0.77396	25	16.8035	3.81208	64.0558	17.311	3.7419	64.7748
0.774747	25	16.8026	3.81217	64.0538	17.3217	3.74021	64.7857
0.775618	25	16.8233	3.80977	64.0922	17.3152	3.74124	64.7791
0.776444	25	16.831	3.80885	64.1061	17.3169	3.74097	64.7808
0.777275	25	16.8146	3.81074	64.0754	17.3226	3.74007	64.7866
0.778174	25	16.841	3.80765	64.1239	17.3262	3.7395	64.7901
0.779035	25	16.8457	3.80707	64.132	17.3181	3.74079	64.782
0.77987	25	16.8407	3.80764	64.1227	17.3154	3.74121	64.7793
0.780704	25	16.8549	3.80595	64.1482	17.3144	3.74137	64.7782
0.781506	25	16.8716	3.80395	64.1778	17.3155	3.74119	64.7795
0.782362	25	16.8589	3.80545	64.1546	17.3252	3.73966	64.7892
0.783242	25	16.8761	3.80337	64.1852	17.322	3.74016	64.786
0.784098	25	16.8867	3.80207	64.2036	17.3182	3.74077	64.7821
0.784948	25	16.8873	3.80198	64.2044	17.3198	3.74051	64.7834
0.78576	25	16.9026	3.8001	64.2309	17.3204	3.7404	64.7839
0.7866	25	16.9032	3.8	64.2315	17.3189	3.74066	64.7829
0.787461	25	16.912	3.79891	64.2465	17.3204	3.74041	64.7844
0.788302	25	16.9208	3.79781	64.2612	17.3178	3.74082	64.7818
0.789145	25	16.9132	3.79874	64.2479	17.3173	3.7409	64.7812
0.789952	25	16.9351	3.79597	64.2844	17.3107	3.74195	64.7746
0.790757	25	16.9513	3.79391	64.3108	17.3163	3.74107	64.7802
0.791614	25	16.9529	3.79367	64.3129	17.3251	3.73967	64.7891
0.79251	25	16.9627	3.79242	64.3287	17.3263	3.73948	64.7903
0.793396	24.9999	16.9677	3.79176	64.3366	17.3212	3.74029	64.7851
0.794239	25.0003	16.9546	3.79345	64.3153	17.3181	3.74078	64.782
0.795073	24.9986	16.9693	3.79157	64.3394	17.3162	3.74109	64.7802
0.795916	25.0065	16.9766	3.79059	64.3505	17.3216	3.7402	64.7851
0.796786	24.9712	16.9782	3.79038	64.353	17.322	3.74028	64.788
0.797649	25.1228	16.9818	3.7899	64.3586	17.32	3.73997	64.775
0.798498	24.4449	16.9985	3.78773	64.3848	17.319	3.74298	64.8236
0.799317	26.6559	16.9961	3.78802	64.3807	17.3073	3.73537	64.6474
0.800129	7.34458	17.0026	3.78718	64.3911	17.3871	3.80528	66.164
0.800984	-0.586362	17.0117	3.78595	64.4045	17.4471	3.8322	66.8594
0.801809	0.155529	17.0101	3.78615	64.4016	17.3966	3.83271	66.6763
0.802617	-0.0227972	17.0211	3.7847	64.4191	17.8807	3.79914	67.9302
0.803466	0.00285329	17.021	3.7847	64.4184	18.1282	3.77753	68.4789
0.80429	1.40718e-05	17.0363	3.78265	64.4413	18.1542	3.77528	68.5365
0.80514	-0.000167158	17.0365	3.78261	64.4414	18.4983	3.73931	69.1696
0.805907	7.85146e-05	17.0348	3.78284	64.4386	18.7982	3.7018	69.586
0.806759	-2.75668e-05	17.0433	3.78169	64.4514	18.7888	3.70287	69.5705
0.807592	8.54547e-06	17.0505	3.7807	64.4616	18.7508	3.7083	69.5326
0.808418	-2.46356e-06	17.0593	3.7795	64.4749	19.111	3.65523	69.8537
0.809209	6.75891e-07	17.0569	3.77981	64.4709	19.172	3.64487	69.8773
0.810058	-1.78602e-07	17.0738	3.77749	64.4952	18.9817	3.67547	69.7653
0.81091	4.57655e-08	17.0799	3.77665	64.5036	19.0121	3.67076	69.787
0.811778	-1.14167e-08	17.0886	3.77543	64.5158	19.1611	3.64692	69.8773
0.812596	2.77851e-09	17.0859	3.77578	64.5115	19.2966	3.6232	69.9133
0.813392	-6.6022e-10	17.0974	3.77418	64.5276	19.2789	3.62636	69.91
0.814209	1.53108e-10	17.1003	3.77376	64.5313	19.2061	3.63915	69.892
0.815018	-3.45957e-11	17.1094	3.77248	64.5438	19.1434	3.64969	69.8652
0.815866	7.59175e-12	17.1127	3.77202	64.5485	18.9741	3.67666	69.76
0.816696	-1.60871e-12	17.1151	3.77169	64.5518	19.0349	3.66719	69.8028
0.817501	3.25919e-13	17.1042	3.7732	64.5367	19.0961	3.65758	69.8437
0.818304	-6.19761e-14	17.1185	3.77119	64.5559	19.2401	3.63327	69.9024
0.819162	1.06369e-14	17.1245	3.77031	64.5636	19.3101	3.62074	69.9151
0.819967	-1.47904e-15	17.117	3.77138	64.5536	19.2254	3.63581	69.898
0.820769	8.97787e-17	17.1306	3.76946	64.5723	19.2086	3.63873	69.893
0.821588	4.23759e-17	17.1345	3.76888	64.5767	19.2587	3.63002	69.9076
0.822435	-2.52138e-17	17.1521	3.76636	64.6001	19.264	3.62908	69.9088
0.8233	9.50481e-18	17.145	3.76735	64.5902	19.2433	3.63275	69.9044
0.824135	-3.0528e-18	17.1529	3.76621	64.6003	19.2365	3.63389	69.9013
0.82494	8.99792e-19	17.1561	3.76575	64.6045	19.2471	3.63204	69.9042
0.825746	-2.50785e-19	17.1497	3.76666	64.596	19.2378	3.63366	69.9016
0.826554	6.70896e-20	17.1591	3.76529	64.608	19.2397	3.63334	69.9025
0.827373	-1.73695e-20	17.1559	3.76577	64.6042	19.2455	3.63233	69.9042
0.828221	4.37291e-21	17.1588	3.76537	64.6081	19.2505	3.63147	69.9056
0.829051	-1.07342e-21	17.1645	3.7645	64.6146	19.2424	3.63287	69.9032
0.829852	2.57228e-22	17.1792	3.76235	64.6333	19.232	3.63465	69.8997
0.830629	-6.01752e-23	17.1729	3.76327	64.6253	19.2388	3.63349	69.902
0.831462	1.37263e-23	17.1901	3.76073	64.6462	19.2484	3.63184	69.9051
0.832308	-3.04499e-24	17.1857	3.76133	64.6401	19.249	3.63173	69.9053
0.83314	6.53832e-25	17.1896	3.76078	64.645	19.2439	3.63261	69.9036
0.833968	-1.34791e-25	17.2019	3.75896	64.6604	19.2456	3.63232	69.9042
0.834785	2.62909e-26	17.2092	3.75785	64.6685	19.2324	3.63458	69.8997
0.835504	-4.71122e-27	17.2195	3.75629	64.6805	19.2136	3.63782	69.8936
0.836281	7.21606e-28	17.2118	3.75743	64.6709	19.2517	3.63127	69.9063
0.837148	-7.12558e-29	17.2205	3.75613	64.6812	19.2549	3.63071	69.9073
0.837995	-7.67751e-30	17.2233	3.75568	64.6841	19.2333	3.63443	69.8999
0.838757	7.72389e-30	17.2374	3.75353	64.7001	19.2431	3.63275	69.9035
0.839625	-3.21604e-30	17.2403	3.75308	64.7031	19.2528	3.63107	69.9065
0.840432	1.07928e-30	17.2489	3.75176	64.7126	19.2303	3.63494	69.8991
0.841231	-3.26389e-31	17.256	3.75065	64.72	19.2503	3.63151	69.9058
0.842095	9.25815e-32	17.2658	3.74915	64.7308	19.2544	3.63081	69.9071
0.842953	-2.50991e-32	17.2572	3.75046	64.721	19.2391	3.63343	69.9018
0.843699	6.56934e-33	17.2599	3.75006	64.7243	19.2315	3.63475	69.8997
0.844548	-1.66967e-33	17.2732	3.74797	64.7384	19.2534	3.63096	69.9067
0.845371	4.13454e-34	17.2722	3.74809	64.7366	19.2405	3.6332	69.9025
0.846196	-9.99183e-35	17.2912	3.74514	64.757	19.2469	3.6321	69.9046
0.847036	2.3576e-35	17.2908	3.74517	64.7558	19.2445	3.63251	69.9038
0.847857	-5.42725e-36	17.2949	3.74452	64.7598	19.2398	3.63331	69.9022
0.848648	1.21639e-36	17.2877	3.74564	64.7523	19.2392	3.63341	69.9021
0.849438	-2.64403e-37	17.305	3.74292	64.7701	19.2348	3.63418	69.9007
0.850259	5.53678e-38	17.31	3.7421	64.7747	19.2456	3.63232	69.9042
0.851097	-1.10387e-38	17.2969	3.74417	64.7612	19.2483	3.63185	69.9051
0.851923	2.04847e-39	17.3106	3.74202	64.7754	19.2432	3.63272	69.9034
0.852732	-3.36303e-40	17.3049	3.74291	64.7697	19.24	3.63328	69.9024
0.853542	4.16549e-41	17.3001	3.74365	64.7644	19.2366	3.63387	69.9012
0.854371	-4.20551e-43	17.3305	3.73881	64.7944	19.2507	3.63143	69.9059
0.855215	-2.19139e-42	17.3236	3.73989	64.787	19.2506	3.63145	69.9059
0.856076	1.06158e-42	17.3323	3.73848	64.7953	19.2498	3.63159	69.9055
0.8569	-3.76812e-43	17.3395	3.73731	64.802	19.2411	3.63309	69.9027
0.857719	1.17469e-43	17.3377	3.73757	64.7998	19.2437	3.63264	69.9035
0.858524	-3.39874e-44	17.3564	3.73454	64.8168	19.2326	3.63456	69.8998
0.859314	9.34903e-45	17.3594	3.73402	64.8191	19.2455	3.63233	69.9043
0.860169	-2.47555e-45	17.3703	3.73222	64.8286	19.2496	3.63163	69.9055
0.861008	6.35451e-46	17.3732	3.73171	64.8305	19.2465	3.63216	69.9045
0.861833	-1.58769e-46	17.3793	3.73068	64.8354	19.2425	3.63284	69.9032
0.862635	3.86969e-47	17.3865	3.72947	64.8412	19.2327	3.63454	69.8998
0.863416	-9.20848e-48	17.3939	3.72823	64.8471	19.2399	3.6333	69.9023
0.864249	2.13874e-48	17.3982	3.72743	64.8494	19.2494	3.63166	69.9055
0.865106	-4.84067e-49	17.4068	3.72618	64.8597	19.2502	3.63152	69.9057
0.865946	1.06429e-49	17.4141	3.72407	64.8501	19.248	3.63191	69.905
0.866777	-2.26059e-50	17.4247	3.72597	64.9229	19.2404	3.6332	69.9024
0.867576	4.59435e-51	17.4213	3.71586	64.7327	19.2402	3.63325	69.9024
0.868406	-8.77752e-52	17.5424	3.80503	66.7503	19.2481	3.63189	69.905
0.869247	1.51885e-52	17.6001	3.82055	67.2415	19.2486	3.63179	69.9052
0.870081	-2.1533e-53	17.3214	3.8376	66.4724	19.2425	3.63284	69.9031
0.870899	1.47778e-54	17.4365	3.83059	66.7912	19.2424	3.63286	69.9031
0.871701	5.36118e-55	17.6076	3.81956	67.253	19.2361	3.63396	69.901
0.872497	-3.38615e-55	17.4273	3.83124	66.7678	19.2368	3.63383	69.9012
0.8733	1.2954e-55	17.4239	3.83149	66.7587	19.2462	3.63221	69.9045
0.874158	-4.18944e-56	17.578	3.82153	67.1746	19.2502	3.63152	69.9057
0.874979	1.23996e-56	17.5101	3.82597	66.9924	19.2379	3.63364	69.9016
0.875769	-3.46597e-57	17.433	3.83095	66.7847	19.2399	3.6333	69.9024
0.876606	9.29273e-58	17.55	3.82339	67.0997	19.2433	3.63271	69.9033
0.877393	-2.41031e-58	17.5456	3.82364	67.0876	19.2337	3.63436	69.9003
0.878197	6.07798e-59	17.4902	3.82731	66.9399	19.246	3.63224	69.9044
0.879043	-1.49421e-59	17.5272	3.82487	67.0388	19.242	3.63293	69.9029
0.879833	3.58585e-60	17.5778	3.82151	67.1731	19.2422	3.6329	69.9032
0.880685	-8.40115e-61	17.525	3.82502	67.0328	19.2459	3.63226	69.9042
0.88147	1.91943e-61	17.5455	3.82368	67.088	19.2312	3.6348	69.8994
0.882273	-4.2657e-62	17.5809	3.82129	67.181	19.2463	3.6322	69.9045
0.883123	9.17949e-63	17.5682	3.82216	67.148	19.2493	3.63168	69.9054
0.883966	-1.89775e-63	17.5633	3.8225	67.1352	19.252	3.63122	69.9063
0.884812	3.71641e-64	17.5977	3.82015	67.2254	19.2413	3.63306	69.9027
0.885617	-6.70343e-65	17.5996	3.82002	67.2303	19.24	3.63328	69.9023
0.886421	1.04077e-65	17.5846	3.82104	67.191	19.2379	3.63365	69.9016
0.887226	-1.08024e-66	17.6115	3.81921	67.2613	19.2405	3.63319	69.9025
0.888042	-8.58671e-68	17.6165	3.81885	67.2741	19.2447	3.63247	69.9039
0.88886	1.02644e-67	17.6121	3.81916	67.2627	19.2388	3.63348	69.9019
0.889663	-4.36657e-68	17.6254	3.81824	67.2972	19.2393	3.6334	69.9021
0.890468	1.47817e-68	17.6355	3.81753	67.3232	19.239	3.63346	69.902
0.891272	-4.49205e-69	17.6338	3.81765	67.3189	19.2406	3.63318	69.9025
0.892097	1.27834e-69	17.6426	3.81703	67.3419	19.2473	3.63202	69.9048
0.892952	-3.47399e-70	17.6597	3.81582	67.3859	19.2531	3.63103	69.9067
0.893815	9.11047e-71	17.656	3.81608	67.3761	19.2539	3.63088	69.907
0.894666	-2.31942e-71	17.6552	3.81613	67.3739	19.2432	3.63272	69.9033
0.895477	5.75228e-72	17.6581	3.81593	67.3813	19.2389	3.63347	69.9019
0.896273	-1.39218e-72	17.6712	3.81501	67.4152	19.2393	3.63339	69.9021
0.897099	3.28972e-73	17.6765	3.81462	67.4286	19.2478	3.63194	69.9049
0.897944	-7.58478e-74	17.6945	3.81335	67.4746	19.2467	3.63213	69.9045
0.898773	1.70288e-74	17.6869	3.81387	67.4551	19.2454	3.63235	69.9041
0.899602	-3.70903e-75	17.6986	3.81305	67.4849	19.2445	3.6325	69.9038
0.900428	7.78678e-76	17.6978	3.81309	67.4828	19.2417	3.63298	69.9028
0.901222	-1.55788e-76	17.704	3.81263	67.4979	19.2353	3.63409	69.9007
0.902045	2.90666e-77	17.7132	3.81197	67.5215	19.2527	3.63109	69.9066
0.902907	-4.82032e-78	17.7088	3.81227	67.5103	19.2487	3.63177	69.9052
0.903737	6.13967e-79	17.7372	3.81021	67.5818	19.2431	3.63274	69.9033
0.904541	-1.40362e-80	17.7307	3.81067	67.5651	19.2379	3.63364	69.9016
0.905345	-2.85892e-80	17.7349	3.81037	67.5759	19.2335	3.6344	69.9
0.906126	1.43402e-80	17.7427	3.80979	67.5954	19.2434	3.63269	69.9035
0.906982	-5.14824e-81	17.7556	3.80883	67.6274	19.2548	3.63073	69.9073
0.907842	1.61432e-81	17.7563	3.80877	67.6289	19.243	3.63276	69.9032
0.908624	-4.68806e-82	17.7584	3.80861	67.634	19.2398	3.63332	69.9024
0.909487	1.29299e-82	17.7655	3.80807	67.6519	19.254	3.63086	69.9069
0.910263	-3.43089e-83	17.7773	3.80719	67.6809	19.2171	3.63722	69.8946
0.911035	8.82231e-84	17.7894	3.80627	67.7106	19.2478	3.63194	69.905
0.911897	-2.20774e-84	17.7802	3.80695	67.6877	19.2557	3.63058	69.9076
0.912741	5.38892e-85	17.7885	3.80633	67.7083	19.2308	3.63485	69.8991
0.913492	-1.28425e-85	17.7875	3.80639	67.7056	19.2416	3.63301	69.903
0.914353	2.98729e-86	17.8144	3.80435	67.7714	19.2504	3.63148	69.9057
0.915192	-6.77237e-87	17.8083	3.8048	67.7564	19.2508	3.63143	69.9059
0.916056	1.49183e-87	17.8222	3.80374	67.7904	19.254	3.63087	69.907
0.916914	-3.17611e-88	17.8148	3.8043	67.7719	19.2465	3.63215	69.9044
0.917738	6.47502e-89	17.8428	3.80214	67.84	19.2457	3.6323	69.9042
0.918551	-1.2427e-89	17.8359	3.80265	67.8229	19.2406	3.63318	69.9025
0.919356	2.1673e-90	17.8543	3.80122	67.8676	19.2323	3.63461	69.8997
0.920159	-3.12883e-91	17.8475	3.80173	67.8505	19.2458	3.63228	69.9043
0.920996	2.37486e-92	17.8676	3.80015	67.899	19.2494	3.63166	69.9055
0.921818	6.71264e-93	17.8675	3.80015	67.8984	19.2374	3.63372	69.9014
0.922628	-4.54077e-93	17.8804	3.79912	67.9292	19.2366	3.63386	69.9011
0.92342	1.76446e-93	17.8815	3.79902	67.9313	19.2397	3.63333	69.9022
0.924225	-5.74745e-94	17.8971	3.79777	67.9685	19.246	3.63224	69.9044
0.925087	1.70837e-94	17.8981	3.79768	67.9705	19.2545	3.63079	69.9071
0.925941	-4.7894e-95	17.9151	3.79631	68.0105	19.2457	3.63229	69.9042
0.926759	1.287e-95	17.9172	3.79612	68.0153	19.2421	3.63291	69.903
0.927582	-3.34437e-96	17.9268	3.79534	68.0375	19.2438	3.63263	69.9035
0.928401	8.44709e-97	17.9388	3.79434	68.0654	19.2444	3.63252	69.9038
0.929232	-2.07975e-97	17.9364	3.79452	68.0595	19.2419	3.63295	69.9029
0.930062	4.99835e-98	17.9547	3.79302	68.1018	19.2534	3.63098	69.9068
0.930918	-1.17279e-98	17.953	3.79314	68.0976	19.245	3.63241	69.9039
0.931737	2.68376e-99	17.9671	3.79197	68.1301	19.2421	3.63292	69.903
0.932532	-5.97508e-100	17.9706	3.79163	68.1373	19.2335	3.6344	69.9001
0.933335	1.28856e-100	17.9941	3.78963	68.1904	19.2449	3.63244	69.904
0.934171	-2.67134e-101	17.9865	3.79027	68.1729	19.2444	3.63253	69.9037
0.935	5.25186e-102	17.9961	3.78945	68.1944	19.251	3.63139	69.906
0.935849	-9.53308e-103	17.9912	3.78987	68.1833	19.242	3.63293	69.9029
0.936646	1.49922e-103	17.9936	3.78966	68.189	19.2375	3.63372	69.9014
0.937443	-1.62675e-104	18.0132	3.78798	68.2328	19.2373	3.63375	69.9014
0.938239	-9.02324e-106	18.0179	3.78757	68.2432	19.2366	3.63386	69.9012
0.939052	1.36073e-105	18.0159	3.78774	68.2386	19.248	3.6319	69.905
0.939895	-5.92414e-106	18.0244	3.78701	68.2577	19.2481	3.63189	69.905
0.940727	2.02371e-106	18.0195	3.78742	68.2467	19.2428	3.63279	69.9032
0.941546	-6.18088e-107	18.0352	3.78605	68.2815	19.2427	3.63281	69.9032
0.942348	1.76478e-107	18.045	3.7852	68.303	19.2368	3.63382	69.9013
0.943165	-4.80776e-108	18.0308	3.78643	68.2717	19.2475	3.63199	69.9048
0.944003	1.26331e-108	18.0558	3.78424	68.3265	19.2459	3.63227	69.9042
0.944823	-3.2217e-109	18.0568	3.78413	68.3284	19.2425	3.63284	69.9032
0.945662	8.00228e-110	18.0749	3.78254	68.3681	19.246	3.63225	69.9042
0.946453	-1.93957e-110	18.0658	3.78334	68.3483	19.2311	3.63481	69.8993
0.947233	4.58995e-111	18.0873	3.78142	68.3948	19.2386	3.63353	69.9019
0.948061	-1.0599e-111	18.0837	3.78171	68.3866	19.2504	3.63148	69.9058
0.948922	2.38368e-112	18.0877	3.78136	68.3952	19.2526	3.63111	69.9065
0.949786	-5.20228e-113	18.0996	3.78029	68.4207	19.2537	3.63092	69.9069
0.950613	1.09492e-113	18.1035	3.77992	68.4288	19.2334	3.63441	69.9
0.951391	-2.19808e-114	18.1061	3.77969	68.4346	19.2402	3.63325	69.9024
0.952227	4.12264e-115	18.1039	3.77989	68.4297	19.2473	3.63202	69.9047
0.953044	-6.90306e-116	18.1387	3.77669	68.5034	19.2397	3.63333	69.9022
0.953868	9.02151e-117	18.1261	3.77783	68.4764	19.2431	3.63274	69.9033
0.954669	-3.09443e-118	18.1267	3.77778	68.4778	19.2381	3.63361	69.9017
0.955467	-3.71228e-118	18.1138	3.77896	68.4504	19.2362	3.63393	69.901
0.95623	1.93505e-118	18.1356	3.77698	68.4969	19.2248	3.6359	69.8972
0.957001	-7.03048e-119	18.1317	3.77732	68.4884	19.2364	3.6339	69.9011
0.957776	2.21788e-119	18.14	3.77654	68.5057	19.2313	3.63478	69.8994
0.958564	-6.46525e-120	18.1456	3.776	68.517	19.2373	3.63375	69.9014
0.959353	1.78798e-120	18.1476	3.77581	68.5209	19.2292	3.63513	69.8986
0.960087	-4.75436e-121	18.1574	3.77492	68.5417	19.2225	3.63629	69.8964
0.96083	1.22472e-121	18.1682	3.77389	68.5637	19.2243	3.63598	69.897
0.961564	-3.06966e-122	18.1842	3.77238	68.597	19.2222	3.63633	69.8963
0.962323	7.50392e-123	18.1759	3.77315	68.5793	19.2405	3.6332	69.9025
0.963139	-1.79089e-123	18.1696	3.77373	68.5662	19.2367	3.63385	69.9011
0.963912	4.17209e-124	18.1856	3.77224	68.5995	19.227	3.63551	69.8979
0.964658	-9.47393e-125	18.188	3.77198	68.604	19.2315	3.63474	69.8995
0.965442	2.09087e-125	18.1849	3.77229	68.5978	19.2305	3.63491	69.899
0.966194	-4.4617e-126	18.1816	3.77261	68.591	19.2279	3.63536	69.8982
0.966963	9.12351e-127	18.1995	3.77087	68.6271	19.2321	3.63463	69.8996
0.967746	-1.75877e-127	18.2058	3.77026	68.6398	19.2369	3.63382	69.9012
0.968546	3.09058e-128	18.2085	3.77001	68.6454	19.2367	3.63384	69.9011
0.969319	-4.5382e-129	18.2147	3.76941	68.6577	19.2301	3.63497	69.899
0.97008	3.74856e-130	18.2277	3.76815	68.6838	19.2255	3.63577	69.8973
0.970805	8.29733e-131	18.2269	3.76821	68.6817	19.2207	3.6366	69.8958
0.971583	-6.07933e-131	18.2392	3.76701	68.7063	19.2388	3.63348	69.9018
0.972352	2.4019e-131	18.2421	3.76671	68.7116	19.2306	3.63489	69.8992
0.973129	-7.88228e-132	18.2508	3.76587	68.7294	19.2302	3.63497	69.8989
0.973892	2.35322e-132	18.254	3.76554	68.7353	19.231	3.63482	69.8993
0.974666	-6.61713e-133	18.2616	3.76476	68.7496	19.236	3.63397	69.901
0.975491	1.78222e-133	18.2687	3.76404	68.7632	19.2473	3.63201	69.9047
0.976289	-4.63992e-134	18.2844	3.76249	68.7939	19.2306	3.63489	69.8991
0.977064	1.17385e-134	18.2871	3.7622	68.7987	19.2368	3.63383	69.9012
0.977825	-2.8945e-135	18.2852	3.76237	68.7946	19.2156	3.63747	69.8939
0.978514	6.96662e-136	18.2876	3.76213	68.7995	19.2253	3.63582	69.8975
0.979355	-1.63704e-136	18.2954	3.76134	68.8142	19.256	3.63053	69.9076
0.980188	3.75208e-137	18.3101	3.75985	68.8425	19.2402	3.63324	69.9024
0.980994	-8.36846e-138	18.3219	3.75864	68.8646	19.2347	3.63418	69.9004
0.981743	1.80855e-138	18.3134	3.75947	68.8479	19.2202	3.63668	69.8956
0.982435	-3.75955e-139	18.3371	3.75706	68.8927	19.2061	3.6391	69.8908
0.983118	7.41955e-140	18.3299	3.75777	68.8785	19.2294	3.63511	69.8989
0.983968	-1.35504e-140	18.3443	3.75629	68.9058	19.2554	3.63063	69.9074
0.984782	2.15708e-141	18.3483	3.75587	68.9128	19.231	3.63483	69.8992
0.985569	-2.4358e-142	18.3631	3.7543	68.9399	19.2337	3.63435	69.9
0.986301	-8.47493e-144	18.3698	3.7536	68.9519	19.227	3.63552	69.898
0.987076	1.79907e-143	18.3723	3.75332	68.9562	19.2231	3.63617	69.8965
0.987801	-8.03077e-144	18.3857	3.75189	68.9803	19.2273	3.63546	69.898
0.988537	2.76947e-144	18.3971	3.75067	69.0005	19.2146	3.63765	69.8937
0.98923	-8.50254e-145	18.3978	3.75058	69.0014	19.2117	3.63813	69.8927
0.989949	2.43592e-145	18.4072	3.74956	69.018	19.2315	3.63474	69.8995
0.990712	-6.65271e-146	18.4008	3.75025	69.0065	19.2265	3.63559	69.8977
0.991463	1.7516e-146	18.4034	3.74996	69.0111	19.2286	3.63523	69.8985
0.992255	-4.47455e-147	18.4303	3.74705	69.0582	19.238	3.63362	69.9015
0.993037	1.11313e-147	18.4161	3.74855	69.0325	19.2334	3.63441	69.9
0.993798	-2.70195e-148	18.4221	3.74792	69.0435	19.2268	3.63555	69.8978
0.994579	6.4035e-149	18.4313	3.74694	69.0598	19.2413	3.63306	69.9027
0.995394	-1.48095e-149	18.431	3.74693	69.0583	19.2388	3.63347	69.9018
0.996181	3.33628e-150	18.4562	3.74416	69.1019	19.2371	3.63378	69.9013
0.996973	-7.29585e-151	18.4456	3.74531	69.0834	19.2327	3.63454	69.8998
0.997734	1.53982e-151	18.4674	3.7429	69.1205	19.2249	3.63587	69.8972
0.998458	-3.12286e-152	18.47	3.7426	69.1245	19.2238	3.63606	69.8968
0.999249	6.58452e-153	18.4676	3.74286	69.1206	19.2322	3.63462	69.8997
0.999562	-7.37752e-153	18.4842	3.74099	69.1481	19.2347	3.63418	69.9005

## Sheet: Table 6
Variations in solar irradiance and operating temperature
Time (s)	Ei (W/m2)	T (°C)	Voltage MPP P&O (V)	Current MPP P&O (A)	Output Power P&O (W)	Voltage MPP Fuzzy (V)	Current MPP Fuzzy (A)	Output Power Fuzzy (W)
0.000364706	1000	25	7.30293	4.149	32.4111	14.434	3.94583	57.1014
0.00110513	1000	25	19.7989	2.52039	48.7808	20.8408	1.78733	37.5054
0.00188759	1000	25	19.7178	2.64132	51.59	18.8561	3.29833	62.1446
0.00273455	1000	25	16.9096	3.84619	65.2815	16.7733	3.80535	63.7566
0.00359249	1000	25	16.8091	3.78771	63.5613	17.2407	3.74566	64.56
0.00442433	1000	25	18.1173	3.58678	65.0205	18.3086	3.5266	64.5848
0.00527078	1000	25	17.3769	3.72741	64.7582	17.387	3.7285	64.8251
0.00610601	1000	25	17.1325	3.76938	64.5783	17.0661	3.77846	64.4814
0.00688468	1000	25	17.6338	3.68492	64.9797	17.6736	3.67628	64.971
0.00764942	1000	25	17.5454	3.70056	64.9245	17.7599	3.65769	64.9569
0.00841696	1000	25	17.3442	3.73673	64.8102	17.4775	3.71407	64.913
0.00923279	1000	25	17.4694	3.71498	64.8966	17.5886	3.69287	64.9504
0.010058	1000	25	17.5334	3.7034	64.9317	17.6538	3.68032	64.9703
0.0107892	1000	25	17.4402	3.72018	64.8791	17.5576	3.69888	64.9418
0.0115754	1000	25	17.4575	3.71716	64.8908	17.5776	3.69512	64.95
0.0123575	1000	25	17.5031	3.70898	64.9171	17.6105	3.6888	64.96
0.0131522	1000	25	17.4856	3.71209	64.9066	17.5824	3.69417	64.9509
0.0138956	1000	25	17.4623	3.71628	64.8933	17.577	3.69522	64.9493
0.0146977	1000	25	17.4965	3.71021	64.9142	17.5648	3.69749	64.9439
0.0154982	1000	25	17.5045	3.70873	64.9181	17.604	3.6901	64.9593
0.0163445	1000	25	17.5058	3.70853	64.9194	17.593	3.69221	64.9555
0.0171643	1000	25	17.5058	3.70854	64.9198	17.5981	3.69123	64.9572
0.0179772	1000	25	17.5263	3.70478	64.9296	17.5985	3.69116	64.9573
0.018843	1000	25	17.5291	3.70426	64.9309	17.5954	3.69175	64.9562
0.019706	1000	25	17.5344	3.70328	64.9332	17.5944	3.69192	64.9558
0.0205262	1000	25	17.5327	3.70354	64.9315	17.5861	3.69347	64.9522
0.0213293	1000	25	17.5413	3.70196	64.9355	17.5888	3.69298	64.9535
0.0221502	1000	25	17.5423	3.70179	64.9366	17.5936	3.69207	64.9554
0.022993	1000	25	17.5375	3.70267	64.9343	17.589	3.69293	64.9535
0.0238285	1000	25	17.5319	3.70369	64.9312	17.5941	3.69197	64.9555
0.0245814	1000	25	17.5226	3.70538	64.9261	17.5916	3.69242	64.9539
0.0253647	1000	25	17.5346	3.70319	64.9325	17.5963	3.69158	64.9566
0.0261432	1000	25	17.5426	3.70169	64.9359	17.5831	3.69402	64.9507
0.0269174	1000	25	17.5436	3.70151	64.9361	17.5886	3.69303	64.9537
0.0276924	1000	25	17.5504	3.70024	64.9391	17.5778	3.69504	64.9491
0.0284939	1000	25	17.5711	3.6964	64.9484	17.5825	3.69416	64.951
0.0293076	1000	25	17.577	3.69528	64.9504	17.5794	3.69474	64.9499
0.0300971	1000	25	17.5694	3.69664	64.9461	17.5941	3.69199	64.9557
0.0308864	1000	25	17.5685	3.6968	64.9457	17.5976	3.69133	64.957
0.0316774	1000	25	17.5804	3.69461	64.9514	17.5973	3.69138	64.9569
0.0325639	1000	25	17.583	3.69412	64.9524	17.5974	3.69136	64.957
0.0333869	1000	25	17.5746	3.69576	64.95	17.5974	3.69137	64.957
0.0341787	1000	25	17.5734	3.69597	64.9495	17.5974	3.69137	64.957
0.0349652	1000	25	17.5712	3.6964	64.9488	17.5974	3.69136	64.957
0.0357447	1000	25	17.5713	3.69637	64.9487	17.5974	3.69137	64.957
0.0365791	1000	25	17.5732	3.696	64.949	17.5974	3.69136	64.957
0.0374272	1000	25	17.5719	3.69625	64.9486	17.5973	3.69138	64.9569
0.0382746	1000	25	17.5697	3.69665	64.9477	17.5977	3.69131	64.9571
0.0391226	1000	25	17.5696	3.69667	64.9478	17.5949	3.69182	64.956
0.039981	1000	25	17.567	3.69717	64.9467	17.5912	3.69253	64.9544
0.0407919	1000	25	17.5561	3.69918	64.9415	17.592	3.69238	64.9548
0.0416208	1000	25	17.5584	3.69877	64.9431	17.5759	3.69539	64.948
0.0424024	1000	25	17.5492	3.70045	64.9382	17.585	3.69369	64.952
0.0432071	1000	25	17.5783	3.69507	64.9517	17.5884	3.69305	64.9533
0.0439985	1000	25	17.5676	3.69698	64.9454	17.5881	3.6931	64.9532
0.044781	1000	25	17.5764	3.69535	64.9495	17.5882	3.69308	64.9532
0.0456148	1000	25	17.5696	3.69661	64.9465	17.5931	3.69217	64.9552
0.0464289	1000	25	17.5822	3.69427	64.952	17.591	3.69257	64.9543
0.0472914	1000	25	17.5817	3.69432	64.951	17.5886	3.693	64.9533
0.0480797	1000	25	17.59	3.69275	64.9537	17.5801	3.69461	64.9498
0.0489148	1000	25	17.5892	3.69291	64.9536	17.5852	3.69365	64.9519
0.0497523	1000	25	17.5931	3.69217	64.9553	17.5767	3.69523	64.9482
0.0505968	1000	25	17.5821	3.69423	64.9507	17.5905	3.69265	64.9541
0.0513729	1000	25	17.5849	3.69373	64.9524	17.5951	3.69179	64.956
0.0522372	1000	25	17.584	3.69389	64.9519	17.5891	3.69291	64.9533
0.0530444	1000	25	17.5823	3.69421	64.9512	17.5859	3.69352	64.9521
0.0538539	1000	25	17.5796	3.69475	64.9505	17.5896	3.69283	64.954
0.0547218	1000	25	17.5868	3.69339	64.9537	17.5798	3.69468	64.9499
0.0555735	1000	25	17.5792	3.69484	64.9507	17.5933	3.69214	64.9554
0.0564249	1000	25	17.5765	3.69533	64.9494	17.5914	3.69249	64.9546
0.0572178	1000	25	17.5703	3.69654	64.9481	17.5908	3.6926	64.9544
0.0579988	1000	25	17.5676	3.69704	64.9466	17.5856	3.69358	64.9522
0.0588051	1000	25	17.5764	3.69534	64.9493	17.5696	3.69658	64.9459
0.0596194	1000	25	17.5843	3.69382	64.9518	17.5922	3.69233	64.955
0.060413	1000	25	17.5824	3.69416	64.9507	17.5802	3.69459	64.9501
0.0611896	1000	25	17.5888	3.69295	64.953	17.597	3.69144	64.9569
0.0619528	1000	25	17.5753	3.69552	64.948	17.5971	3.69142	64.9569
0.0627557	1000	25	17.5984	3.69117	64.9573	17.5975	3.69135	64.957
0.0636384	1000	25	17.5978	3.69127	64.9571	17.5974	3.69137	64.957
0.0645136	1000	25	17.5967	3.69149	64.9568	17.5974	3.69136	64.957
0.0653912	1000	25	17.5945	3.69191	64.9561	17.5974	3.69137	64.957
0.0662683	1000	25	17.5934	3.69213	64.9558	17.5974	3.69136	64.957
0.0671455	1000	25	17.5923	3.69234	64.9554	17.5974	3.69136	64.957
0.0680227	1000	25	17.59	3.69279	64.9547	17.5974	3.69136	64.957
0.0688999	1000	25	17.5892	3.69293	64.9545	17.5974	3.69136	64.957
0.0697771	1000	25	17.5874	3.69329	64.9539	17.5974	3.69136	64.957
0.0706543	1000	25	17.5859	3.69357	64.9534	17.5974	3.69136	64.957
0.0715312	1000	25	17.5846	3.69383	64.953	17.5974	3.69136	64.957
0.0724093	1000	25	17.5832	3.69409	64.9525	17.5974	3.69136	64.957
0.0732693	1000	25	17.5775	3.6952	64.9508	17.5974	3.69136	64.957
0.0740656	1000	25	17.5743	3.6958	64.9499	17.5974	3.69137	64.957
0.0748624	1000	25	17.5729	3.69607	64.9494	17.5974	3.69136	64.957
0.0756444	1000	25	17.5704	3.69655	64.9485	17.5974	3.69137	64.957
0.0764566	1000	25	17.5738	3.69587	64.9493	17.5975	3.69135	64.957
0.0773066	1000	25	17.5721	3.6962	64.9487	17.5971	3.69142	64.9569
0.0781532	1000	25	17.5706	3.69649	64.9481	17.5983	3.69119	64.9574
0.079001	1000	25	17.5694	3.69672	64.9476	17.5883	3.69307	64.9532
0.0798542	1000	25	17.5698	3.69664	64.948	17.5867	3.69337	64.9527
0.0807027	1000	25	17.5585	3.69872	64.9425	17.5905	3.69266	64.9541
0.0814975	1000	25	17.5614	3.69822	64.9442	17.5881	3.6931	64.9531
0.0822967	1000	25	17.5459	3.70105	64.9366	17.5833	3.69401	64.9513
0.0830629	1000	25	17.5613	3.69824	64.9442	17.5911	3.69254	64.9543
0.0839297	1000	25	17.5629	3.69794	64.9452	17.5898	3.69279	64.9539
0.0847459	1000	25	17.551	3.70014	64.9394	17.5775	3.69509	64.9487
0.0855407	1000	25	17.547	3.70087	64.9375	17.5812	3.69439	64.9504
0.0862893	1000	25	17.5449	3.70126	64.9367	17.5937	3.69206	64.9555
0.0871348	1000	25	17.561	3.69832	64.9448	17.5935	3.69209	64.9554
0.0879632	1000	25	17.5436	3.70151	64.9361	17.5896	3.69282	64.9538
0.0887363	1000	25	17.5458	3.7011	64.9373	17.5906	3.69264	64.9542
0.0895597	1000	25	17.5682	3.69695	64.9472	17.594	3.69199	64.9556
0.090406	1000	25	17.5698	3.69662	64.9475	17.5895	3.69285	64.9537
0.0912001	1000	25	17.5803	3.69466	64.9517	17.5866	3.69339	64.9525
0.0920743	1000	25	17.5842	3.69386	64.9522	17.597	3.69143	64.9569
0.0928821	1000	25	17.5902	3.69271	64.954	17.5915	3.69247	64.9547
0.0937308	1000	24.9999	17.5958	3.69162	64.9556	17.5783	3.69491	64.9486
0.0945172	1000	25.0005	17.6024	3.69035	64.9575	17.5904	3.69279	64.9562
0.0953953	1000	24.998	17.617	3.68755	64.9624	17.5882	3.69256	64.9438
0.096194	1000	25.0087	17.6138	3.68809	64.9596	17.5839	3.69644	64.9962
0.0970551	1000	24.9638	17.6169	3.68777	64.9655	17.5854	3.68531	64.8057
0.0978796	1000	25.1435	17.6159	3.68689	64.9463	17.6505	3.76586	66.4709
0.0987585	1000	24.3816	17.6182	3.69109	65.0293	17.7963	3.81051	67.8114
0.0995119	1000	26.4628	17.5774	3.68567	64.781	17.5838	3.81998	67.1698
0.100262	1000	3.92082	17.7557	3.78867	67.2724	18.0167	3.7877	68.24
0.101126	1000	-0.0736064	17.7393	3.81023	67.5896	18.4005	3.75032	69.0071
0.101921	1000	0.0163449	17.4319	3.83111	66.7836	18.405	3.74967	69.0109
0.102742	1000	0.00833689	17.6733	3.81473	67.4178	18.6264	3.72415	69.3661
0.103585	1000	-0.00420476	17.7659	3.80806	67.6531	19.0182	3.66994	69.7941
0.104452	1000	0.0015512	17.5579	3.82289	67.1218	19.0857	3.65911	69.8347
0.105291	1000	-0.000490828	17.6405	3.81714	67.3353	18.954	3.67965	69.7425
0.106092	1000	0.000143476	17.7626	3.80835	67.6458	18.9713	3.67698	69.7556
0.106939	1000	-3.97492e-05	17.621	3.81851	67.2853	19.0347	3.66733	69.8049
0.10771	1000	1.05847e-05	17.6383	3.81732	67.3303	18.9946	3.67344	69.7739
0.108569	1000	-2.72986e-06	17.7443	3.80969	67.5997	18.9744	3.67653	69.7586
0.109313	1000	6.84936e-07	17.6872	3.81382	67.4552	19.0073	3.67156	69.7847
0.110098	1000	-1.67601e-07	17.6577	3.81599	67.381	18.9995	3.6727	69.7779
0.110902	1000	4.00386e-08	17.7234	3.8112	67.5469	18.9817	3.6754	69.7637
0.111721	1000	-9.33678e-09	17.7388	3.81007	67.5855	18.9849	3.67492	69.7664
0.112606	1000	2.12248e-09	17.6936	3.8134	67.4724	19.002	3.67235	69.7804
0.113397	1000	-4.69007e-10	17.7134	3.81192	67.5215	18.9917	3.67389	69.7719
0.11421	1000	1.00232e-10	17.7617	3.80838	67.6425	18.996	3.67328	69.7758
0.11503	1000	-2.05366e-11	17.7135	3.81192	67.5218	18.9966	3.67317	69.7761
0.115786	1000	3.97032e-12	17.7304	3.81069	67.5645	18.9977	3.67301	69.7769
0.116645	1000	-7.01073e-13	17.7721	3.80758	67.6682	18.9959	3.67327	69.7756
0.117443	1000	1.04054e-13	17.7566	3.80874	67.6296	18.9824	3.67529	69.7639
0.118322	1000	-9.02797e-15	17.7664	3.80802	67.6542	18.9778	3.67597	69.7599
0.119146	1000	-1.69739e-15	17.7756	3.80729	67.6764	18.9926	3.67376	69.7727
0.119925	1000	1.32167e-15	17.7782	3.80709	67.6827	18.9705	3.67704	69.7536
0.120679	1000	-5.28296e-16	17.7693	3.80777	67.6607	18.9689	3.67729	69.7523
0.12144	1000	1.74257e-16	17.7877	3.80638	67.7059	18.9879	3.67446	69.7686
0.1222	1000	-5.2179e-17	17.7935	3.80592	67.7199	18.9796	3.67569	69.7614
0.12293	1000	1.47023e-17	17.7957	3.80575	67.7254	18.9978	3.67299	69.7772
0.123681	1000	-3.96591e-18	17.7905	3.80615	67.7125	19.0067	3.67166	69.7848
0.124408	1000	1.0338e-18	17.7978	3.80559	67.7305	19.0059	3.67178	69.7841
0.125216	1000	-2.61828e-19	17.8265	3.8034	67.8008	19.006	3.67177	69.7842
0.126114	1000	6.46267e-20	17.8354	3.80271	67.8222	19.006	3.67177	69.7842
0.127004	1000	-1.55698e-20	17.8422	3.80217	67.8386	19.0061	3.67176	69.7843
0.127898	1000	3.66224e-21	17.851	3.80148	67.8595	19.006	3.67177	69.7842
0.128791	1000	-8.40262e-22	17.8591	3.80084	67.8788	19.006	3.67177	69.7842
0.129683	1000	1.87628e-22	17.8661	3.80028	67.8955	19.006	3.67176	69.7842
0.130576	1000	-4.06058e-23	17.8746	3.7996	67.9155	19.006	3.67177	69.7842
0.131469	1000	8.45603e-24	17.8826	3.79895	67.9346	19.006	3.67177	69.7842
0.132362	1000	-1.67297e-24	17.89	3.79835	67.952	19.006	3.67177	69.7842
0.133255	1000	3.06743e-25	17.8982	3.79768	67.9712	19.006	3.67177	69.7842
0.134148	1000	-4.92098e-26	17.9063	3.79703	67.99	19.006	3.67177	69.7842
0.135041	1000	5.69359e-27	17.9139	3.7964	68.0078	19.006	3.67177	69.7842
0.135933	1000	1.28587e-28	17.9221	3.79573	68.0267	19.006	3.67177	69.7842
0.136826	1000	-3.87618e-28	17.9303	3.79505	68.0458	19.006	3.67177	69.7842
0.137719	1000	1.76126e-28	17.9383	3.79439	68.0642	19.006	3.67177	69.7842
0.138612	1000	-6.1137e-29	17.9466	3.7937	68.0832	19.006	3.67177	69.7842
0.139505	1000	1.88359e-29	17.9547	3.79302	68.1019	19.006	3.67177	69.7842
0.140397	1000	-5.40877e-30	17.963	3.79231	68.1208	19.006	3.67177	69.7842
0.141282	1000	1.47966e-30	17.9683	3.79188	68.1327	19.006	3.67177	69.7842
0.142124	1000	-3.90103e-31	17.9864	3.79032	68.1733	19.006	3.67177	69.7842
0.142928	1000	9.97677e-32	17.9963	3.78945	68.1953	19.006	3.67177	69.7842
0.143734	1000	-2.48448e-32	18.0006	3.78908	68.2051	19.006	3.67177	69.7842
0.144553	1000	6.03654e-33	18.0135	3.78797	68.2338	19.006	3.67177	69.7842
0.145387	1000	-1.43203e-33	18.0177	3.7876	68.2432	19.006	3.67177	69.7842
0.146218	1000	3.31522e-34	18.0209	3.78732	68.2503	19.006	3.67177	69.7842
0.147064	1000	-7.47541e-35	18.0327	3.78629	68.2764	19.006	3.67177	69.7842
0.147911	1000	1.63143e-35	18.0394	3.7857	68.291	19.006	3.67177	69.7842
0.148759	1000	-3.25716e-36	18.0444	3.78526	68.302	19.006	3.67177	69.7842
0.149594	1000	2.90543e-38	18.0474	3.785	68.3085	19.006	3.67177	69.7842
0.150397	1000	1.85736e-36	18.0598	3.78389	68.3356	19.006	3.67177	69.7842
0.151262	1000	-4.72539e-36	18.0674	3.78321	68.3519	19.006	3.67177	69.7842
0.152123	1000	4.49728e-36	18.0751	3.78252	68.3686	19.006	3.67177	69.7842
0.152985	1000	4.56075e-35	18.0834	3.78177	68.3866	19.006	3.67177	69.7842
0.153847	1000	-4.54656e-34	18.0901	3.78116	68.4009	19.006	3.67177	69.7842
0.154709	1000	2.95596e-33	18.0976	3.78048	68.4168	19.006	3.67177	69.7842
0.155571	1000	-1.64626e-32	18.1056	3.77975	68.434	19.0061	3.67175	69.7843
0.156433	1000	8.4299e-32	18.1123	3.77913	68.448	19.0057	3.67182	69.784
0.157265	1000	-4.08557e-31	18.1144	3.77895	68.4526	19.0067	3.67167	69.7848
0.158097	1000	1.90145e-30	18.129	3.77759	68.4831	18.9951	3.6734	69.7749
0.158978	1000	-8.56671e-30	18.1367	3.77687	68.4992	19.001	3.67252	69.78
0.159854	1000	3.75375e-29	18.1443	3.77616	68.515	18.9956	3.67332	69.7754
0.160732	1000	-1.60387e-28	18.1534	3.77531	68.5338	18.9988	3.67285	69.7781
0.161599	1000	6.69008e-28	18.1548	3.77517	68.5364	19.0034	3.67215	69.782
0.162459	1000	-2.72416e-27	18.1666	3.77406	68.5608	18.9949	3.67343	69.7747
0.163285	1000	1.08153e-26	18.1607	3.77458	68.5482	18.9963	3.67322	69.7759
0.164093	1000	-4.17508e-26	18.1695	3.77375	68.5664	18.9947	3.67347	69.7747
0.164906	1000	1.55963e-25	18.1868	3.77212	68.602	19.012	3.67085	69.7886
0.16577	1000	-5.59091e-25	18.1895	3.77185	68.6071	18.9992	3.67278	69.7782
0.166556	1000	1.89451e-24	18.1874	3.77204	68.6025	18.9893	3.67426	69.7701
0.16738	1000	-5.88634e-24	18.2113	3.76976	68.6514	19.0024	3.67231	69.7811
0.168258	1000	1.55469e-23	18.2201	3.7689	68.6689	18.993	3.6737	69.7731
0.169137	1000	-2.56821e-23	18.2279	3.76813	68.6844	19.0011	3.67251	69.78
0.169971	1000	-5.9045e-23	18.2226	3.76863	68.6733	18.9942	3.67353	69.7742
0.170783	1000	9.3461e-22	18.2358	3.76735	68.6996	18.9918	3.67389	69.772
0.171603	1000	-6.68116e-21	18.2371	3.7672	68.7019	18.9954	3.67335	69.7753
0.172381	1000	3.88302e-20	18.2495	3.76601	68.7268	19.006	3.67176	69.7842
0.173241	1000	-2.03908e-19	18.2674	3.76421	68.7615	18.9847	3.67494	69.7661
0.174112	1000	1.0055e-18	18.2684	3.76409	68.7631	18.9957	3.67331	69.7754
0.174976	1000	-4.74172e-18	18.2815	3.76278	68.7884	18.9939	3.67357	69.7739
0.175832	1000	2.15955e-17	18.2758	3.76332	68.7769	18.9991	3.67279	69.7784
0.176656	1000	-9.55254e-17	18.2931	3.7616	68.8102	18.9978	3.673	69.7772
0.177505	1000	4.11727e-16	18.2965	3.76123	68.8164	19.0013	3.67247	69.7802
0.178338	1000	-1.73197e-15	18.3058	3.76028	68.8341	18.9984	3.67291	69.7777
0.179222	1000	7.11336e-15	18.3244	3.75838	68.8694	19.002	3.67236	69.7808
0.180086	1000	-2.85014e-14	18.3171	3.75911	68.8549	18.9941	3.67354	69.7741
0.180911	1000	1.11169e-13	18.3327	3.75751	68.8842	19	3.67266	69.7791
0.181774	1000	-4.20442e-13	18.3349	3.75725	68.888	18.9961	3.67325	69.7757
0.182577	1000	1.53127e-12	18.3409	3.75663	68.8989	19.0013	3.67247	69.7802
0.183433	1000	-5.30581e-12	18.3535	3.75531	68.9222	19.0023	3.67233	69.781
0.184239	1000	1.70873e-11	18.3546	3.75518	68.9239	18.9985	3.67289	69.7778
0.185096	1000	-4.85061e-11	18.3763	3.7529	68.9637	19.0011	3.6725	69.78
0.185945	1000	1.02398e-10	18.3713	3.75341	68.9539	18.9934	3.67365	69.7734
0.186766	1000	5.0567e-13	18.3845	3.75201	68.9778	18.9955	3.67333	69.7752
0.187608	1000	-1.78849e-09	18.3884	3.75158	68.9845	18.9956	3.67332	69.7754
0.188422	1000	1.47453e-08	18.3953	3.75084	68.9965	19.0074	3.67156	69.7854
0.189248	1000	-9.04758e-08	18.4092	3.74934	69.0212	18.9797	3.67569	69.7617
0.190131	1000	4.89437e-07	18.4251	3.74761	69.0493	18.99	3.67415	69.7705
0.191023	1000	-2.46103e-06	18.4295	3.74712	69.0565	18.9912	3.67399	69.7718
0.19188	1000	1.17736e-05	18.434	3.74661	69.0641	18.9919	3.6738	69.7708
0.192758	1000	-5.42417e-05	18.4493	3.74493	69.0905	18.9903	3.67441	69.7764
0.193605	1000	0.000242312	18.4398	3.74595	69.0732	18.9966	3.6719	69.7529
0.194412	1000	-0.00105367	18.4448	3.74542	69.0825	18.9982	3.67799	69.8699
0.195252	1000	0.00447153	18.458	3.74388	69.1033	18.9752	3.65469	69.3637
0.19608	1000	-0.0184988	18.4638	3.74355	69.1188	19.0899	3.71319	70.8279
0.196908	1000	0.0751819	18.472	3.74131	69.1091	18.1537	3.094	56.2281
0.197776	1000	-0.289247	18.4773	3.74552	69.203	17.9928	2.74677	49.3512
0.19861	1000	1.22623	18.4592	3.72867	68.8405	18.6144	2.15035	40.0601
0.199452	1000	-2.45882	18.5749	3.745	69.5285	18.5774	2.16915	40.2815
0.200285	1000	44.3516	17.6155	3.20483	56.4498	18.4399	2.34472	43.2321
0.201086	1000	49.8174	17.8031	2.94444	52.3778	18.2294	2.575	46.9339
0.201882	1000	50.0515	18.3717	2.42988	44.6565	17.9742	2.81421	50.5778
0.202706	1000	49.9655	18.4381	2.34491	43.2231	17.7092	3.02158	53.5036
0.203535	1000	50.0122	18.4683	2.31116	42.6799	17.4381	3.19873	55.7759
0.204363	1000	49.9961	18.4693	2.3097	42.6537	17.1877	3.33465	57.3104
0.205178	1000	50.0011	18.4709	2.30784	42.6235	16.9783	3.43234	58.2721
0.20603	1000	49.9997	18.4647	2.31526	42.7459	16.7768	3.51353	58.9427
0.206855	1000	50.0001	18.462	2.31854	42.8005	16.5797	3.58302	59.4031
0.207716	1000	50	18.4551	2.32687	42.938	16.381	3.64411	59.6923
0.208558	1000	50	18.4456	2.3381	43.1231	16.1897	3.69533	59.8246
0.209417	1000	50	18.4389	2.34604	43.2538	16.0749	3.72328	59.8503
0.21026	1000	50	18.4296	2.35686	43.4316	16.1134	3.71423	59.8477
0.211081	1000	50	18.4206	2.36733	43.6029	16.1209	3.71238	59.8458
0.211919	1000	50	18.4216	2.36635	43.5876	16.0973	3.71803	59.849
0.212784	1000	50	18.4112	2.3783	43.7829	16.1101	3.71501	59.8481
0.213616	1000	50	18.4051	2.38538	43.8986	16.1094	3.71514	59.8476
0.214459	1000	50	18.4004	2.3908	43.9872	16.1056	3.71607	59.8482
0.215318	1000	50	18.3924	2.39988	44.135	16.1055	3.71607	59.8481
0.216172	1000	50	18.3879	2.40516	44.2215	16.1125	3.71444	59.8477
0.217006	1000	50	18.3739	2.42092	44.477	16.1099	3.71506	59.848
0.217875	1000	50	18.377	2.41758	44.4236	16.1072	3.71568	59.848
0.218731	1000	50	18.3638	2.43219	44.6599	16.113	3.71434	59.8478
0.219573	1000	50	18.358	2.43879	44.7666	16.1084	3.71539	59.848
0.220444	1000	50	18.3568	2.44016	44.7893	16.1109	3.71481	59.8479
0.221297	1000	50	18.345	2.45317	44.9988	16.1129	3.71436	59.8478
0.222147	1000	50	18.3408	2.45783	45.0741	16.1068	3.71578	59.848
0.223007	1000	50	18.3318	2.46774	45.2335	16.1122	3.71451	59.8479
0.223825	1000	50	18.3211	2.47929	45.4185	16.1083	3.71542	59.848
0.224659	1000	50	18.3214	2.47911	45.4161	16.1137	3.71416	59.8477
0.225515	1000	50	18.3137	2.48735	45.5483	16.0985	3.71773	59.8483
0.226367	1000	50	18.307	2.49464	45.6649	16.1184	3.71308	59.8477
0.227254	1000	50	18.3033	2.49873	45.731	16.1112	3.71476	59.8479
0.228128	1000	50	18.2873	2.51567	46.0001	16.1125	3.71444	59.8478
0.228945	1000	50	18.2808	2.52255	46.1093	16.1127	3.71441	59.8478
0.229746	1000	50	18.276	2.52752	46.1882	16.1116	3.71465	59.8479
0.230562	1000	50	18.2733	2.53044	46.2346	16.1039	3.71646	59.848
0.231405	1000	50	18.2758	2.52798	46.1965	16.1078	3.71553	59.848
0.232268	1000	50	18.2649	2.53922	46.374	16.1087	3.71534	59.8479
0.233084	1000	50	18.2568	2.54785	46.5113	16.106	3.71596	59.848
0.233875	1000	50	18.2503	2.55445	46.615	16.1083	3.71542	59.848
0.234694	1000	50	18.2441	2.56091	46.7169	16.1076	3.71558	59.8479
0.235503	1000	50	18.2415	2.56356	46.7588	16.1118	3.71462	59.8479
0.236365	1000	50	18.2418	2.56332	46.7554	16.1003	3.71728	59.8481
0.237203	1000	50	18.2317	2.57363	46.9172	16.1004	3.71728	59.8482
0.238061	1000	50	18.2263	2.57915	47.004	16.1055	3.71607	59.848
0.238859	1000	50	18.2105	2.59495	47.2504	16.0952	3.71849	59.8483
0.239601	1000	50	18.1963	2.60932	47.475	16.097	3.71806	59.8483
0.240384	1000	50	18.198	2.60759	47.448	16.1013	3.71705	59.8481
0.241101	1000	50	18.1792	2.62623	47.7378	16.0971	3.71804	59.8483
0.241849	1000	50	18.1814	2.62405	47.7039	16.1107	3.71488	59.8479
0.24262	1000	50	18.1909	2.61476	47.5605	16.1045	3.7163	59.848
0.243463	1000	50	18.181	2.62448	47.7112	16.0957	3.71837	59.8482
0.244268	1000	50	18.1717	2.63366	47.8533	16.0979	3.71785	59.8482
0.245069	1000	50	18.1664	2.63889	47.9345	16.0924	3.71914	59.8483
0.245846	1000	50	18.1488	2.65587	48.1958	16.1042	3.71637	59.8481
0.246607	1000	50	18.1495	2.65518	48.1855	16.1005	3.71724	59.8481
0.247352	1000	50	18.1385	2.66575	48.3477	16.1	3.71736	59.8482
0.248133	1000	50	18.1458	2.65882	48.2418	16.1102	3.71499	59.8479
0.248896	1000	50	18.1288	2.67501	48.4898	16.1164	3.71354	59.8477
0.249655	1000	50	18.1333	2.67079	48.4255	16.1157	3.71371	59.8478
0.250489	1000	50	18.1407	2.66389	48.3208	16.1159	3.71366	59.8478
0.251373	1000	50	18.1339	2.67044	48.4212	16.1158	3.71367	59.8478
0.252215	1000	50	18.1213	2.68244	48.6052	16.1159	3.71367	59.8478
0.253039	1000	50	18.1173	2.68624	48.663	16.1159	3.71367	59.8478
0.2539	1000	50	18.1103	2.69285	48.7641	16.1159	3.71367	59.8478
0.254762	1000	50	18.1026	2.70006	48.8738	16.1159	3.71367	59.8478
0.255624	1000	50	18.0949	2.70722	48.9827	16.1159	3.71367	59.8478
0.256486	1000	50	18.0872	2.71436	49.0909	16.1159	3.71367	59.8478
0.257348	1000	50	18.0796	2.72141	49.1976	16.1159	3.71367	59.8478
0.258209	1000	50	18.0718	2.72854	49.3053	16.1159	3.71367	59.8478
0.259075	1000	50	18.064	2.73561	49.412	16.1159	3.71367	59.8478
0.259889	1000	50	18.0521	2.74646	49.5752	16.1159	3.71367	59.8478
0.260716	1000	50	18.0492	2.74901	49.6133	16.1159	3.71367	59.8478
0.261565	1000	50	18.0417	2.7558	49.7151	16.1159	3.71367	59.8478
0.262412	1000	50	18.0347	2.76206	49.8086	16.1159	3.71367	59.8478
0.263259	1000	50	18.0269	2.76902	49.9125	16.1159	3.71367	59.8478
0.26409	1000	50	18.0197	2.7754	50.0076	16.1159	3.71367	59.8478
0.264924	1000	50	18.0132	2.78108	50.0919	16.1159	3.71367	59.8478
0.265745	1000	50	18.0056	2.78776	50.1909	16.1159	3.71367	59.8478
0.266551	1000	50	18.0013	2.79147	50.2457	16.1159	3.71367	59.8478
0.267374	1000	50	17.9793	2.81075	50.5313	16.1159	3.71367	59.8478
0.268257	1000	50	17.9705	2.81825	50.6416	16.1159	3.71367	59.8478
0.269147	1000	50	17.963	2.82466	50.7356	16.1159	3.71367	59.8478
0.27004	1000	50	17.9547	2.83169	50.8383	16.1159	3.71367	59.8478
0.270933	1000	50	17.9465	2.83861	50.9393	16.1159	3.71367	59.8478
0.271825	1000	50	17.9383	2.8455	51.0395	16.1159	3.71367	59.8478
0.272718	1000	50	17.93	2.85234	51.1388	16.1159	3.71367	59.8478
0.273611	1000	50	17.9219	2.85908	51.2363	16.1159	3.71367	59.8478
0.274504	1000	50	17.9139	2.86569	51.3318	16.1159	3.71367	59.8478
0.275397	1000	50	17.9059	2.87227	51.4266	16.1159	3.71367	59.8478
0.27629	1000	50	17.8978	2.8788	51.5205	16.1159	3.71367	59.8478
0.277183	1000	50	17.8898	2.88529	51.6136	16.1159	3.71367	59.8478
0.278075	1000	50	17.8818	2.89174	51.7059	16.1159	3.71367	59.8478
0.278968	1000	50	17.8738	2.89815	51.7973	16.1159	3.71367	59.8478
0.279861	1000	50	17.8658	2.90452	51.8879	16.1159	3.71367	59.8478
0.280754	1000	50	17.8579	2.91085	51.9778	16.1159	3.71367	59.8478
0.281647	1000	50	17.8499	2.91714	52.0668	16.1159	3.71367	59.8478
0.28254	1000	50	17.8419	2.92338	52.155	16.1159	3.71367	59.8478
0.283432	1000	50	17.834	2.92959	52.2424	16.1159	3.71367	59.8478
0.284325	1000	50	17.826	2.93575	52.329	16.1159	3.71367	59.8478
0.285218	1000	50	17.8181	2.94188	52.4149	16.1159	3.71367	59.8478
0.286111	1000	50	17.8101	2.94797	52.5	16.1159	3.71367	59.8478
0.287004	1000	50	17.8022	2.95402	52.5843	16.1159	3.71367	59.8478
0.287897	1000	50	17.7943	2.96003	52.6679	16.1159	3.71367	59.8478
0.28879	1000	50	17.7864	2.966	52.7507	16.1159	3.71367	59.8478
0.289682	1000	50	17.7785	2.97193	52.8328	16.1159	3.71367	59.8478
0.290575	1000	50	17.7706	2.97783	52.9141	16.1159	3.71367	59.8478
0.291468	1000	50	17.7627	2.98369	52.9947	16.1159	3.71366	59.8478
0.292361	1000	50	17.7548	2.98951	53.0745	16.1159	3.71367	59.8478
0.293254	1000	50.0001	17.7469	2.99529	53.1536	16.1159	3.71365	59.8475
0.294147	1000	49.9995	17.7391	3.00105	53.2323	16.1159	3.71374	59.8489
0.29504	1000	50.002	17.7311	3.00673	53.309	16.1157	3.71334	59.8421
0.295931	1000	49.9914	17.724	3.0125	53.3897	16.1166	3.71514	59.8741
0.296823	1000	50.0361	17.7119	3.01851	53.461	16.1108	3.70676	59.7197
0.297649	1000	49.8567	17.7125	3.02838	53.6334	16.1359	3.73635	60.2806
0.298511	1000	50.618	17.6677	3.01771	53.3267	15.9038	3.49706	55.6506
0.299381	1000	48.5224	17.7832	3.03708	53.9746	15.6007	3.23773	50.4797
0.300259	1000	70.9846	16.7343	2.45502	41.0779	16.12	2.90044	46.7721
0.301136	1000	75.0879	16.8912	1.85987	31.3826	15.9565	3.01945	48.1717
0.302013	1000	74.9799	17.2596	1.15225	19.8935	15.7532	3.18298	50.1403
0.30289	1000	74.9925	17.3988	0.811596	14.1147	15.5361	3.3256	51.6639
0.303768	1000	75.004	17.4862	0.583135	10.1959	15.3379	3.43791	52.7283
0.304645	1000	74.9985	17.5377	0.441567	7.7435	15.1466	3.5309	53.4792
0.305522	1000	75.0005	17.5693	0.351015	6.16671	14.9622	3.60863	53.9917
0.306399	1000	74.9999	17.5884	0.295555	5.19814	14.7914	3.67141	54.3041
0.307276	1000	75	17.5992	0.263824	4.64291	14.6163	3.72784	54.4864
0.308153	1000	75	17.6043	0.248537	4.37518	14.4943	3.76295	54.5407
0.309031	1000	75	17.6056	0.24469	4.30777	14.5172	3.75665	54.5353
0.309908	1000	75	17.6042	0.248824	4.38021	14.5216	3.75541	54.5341
0.310785	1000	75	17.6009	0.258559	4.55073	14.5099	3.75868	54.5376
0.311662	1000	75	17.5964	0.27208	4.78746	14.5183	3.75634	54.5352
0.312532	1000	75	17.5907	0.288724	5.07868	14.5148	3.75732	54.5362
0.313343	1000	75	17.5849	0.305574	5.37332	14.5151	3.75725	54.5361
0.314199	1000	75	17.5787	0.323853	5.6927	14.516	3.75699	54.5359
0.31506	1000	75	17.5719	0.343626	6.03793	14.5152	3.7572	54.5361
0.315922	1000	75	17.5648	0.363927	6.39206	14.5157	3.75709	54.536
0.316784	1000	75	17.5576	0.384577	6.75199	14.5155	3.75712	54.536
0.317646	1000	75	17.5503	0.405396	7.11454	14.5155	3.75713	54.536
0.318508	1000	75	17.543	0.426368	7.47944	14.5156	3.7571	54.536
0.319372	1000	75	17.5356	0.447114	7.84006	14.5154	3.75716	54.536
0.320212	1000	75	17.5278	0.469124	8.22233	14.5159	3.75702	54.5359
0.321017	1000	75	17.521	0.487832	8.54692	14.5111	3.75832	54.5368
0.321868	1000	75	17.514	0.507405	8.88627	14.5105	3.7585	54.537
0.322694	1000	75	17.5052	0.531581	9.30492	14.5124	3.75797	54.5364
0.323485	1000	75	17.4983	0.550614	9.63423	14.5108	3.75842	54.5369
0.324269	1000	75	17.4913	0.569554	9.96169	14.5122	3.75801	54.5363
0.325055	1000	75	17.4846	0.587954	10.2795	14.5108	3.75842	54.5369
0.32584	1000	75	17.4788	0.603508	10.548	14.5073	3.75938	54.5376
0.32663	1000	75	17.4712	0.623833	10.8984	14.5102	3.75857	54.537
0.327398	1000	75	17.465	0.640409	11.184	14.5111	3.75833	54.5369
0.328179	1000	75	17.4551	0.666723	11.6371	14.5099	3.75866	54.537
0.328992	1000	75	17.4495	0.681564	11.8922	14.5095	3.75878	54.5372
0.32982	1000	75	17.4451	0.693075	12.0901	14.5132	3.75776	54.5365
0.330657	1000	75	17.4376	0.712713	12.4271	14.5132	3.75775	54.5364
0.33144	1000	75	17.435	0.719679	12.5468	14.509	3.75891	54.5372
0.332245	1000	75	17.4292	0.734718	12.8046	14.5104	3.75853	54.537
0.333072	1000	75	17.4263	0.742141	12.932	14.515	3.75726	54.5361
0.333896	1000	75	17.4198	0.758849	13.2181	14.5081	3.75916	54.5374
0.334699	1000	75	17.4144	0.772826	13.4574	14.5124	3.75798	54.5366
0.335518	1000	75	17.409	0.786491	13.6911	14.512	3.75808	54.5367
0.336347	1000	75	17.4033	0.801081	13.9405	14.511	3.75835	54.5367
0.337188	1000	75	17.3954	0.82116	14.2834	14.5147	3.75734	54.536
0.338014	1000	75	17.3893	0.836615	14.5471	14.5134	3.7577	54.5362
0.338872	1000	75	17.3831	0.852018	14.8097	14.5124	3.75798	54.5365
0.339718	1000	75	17.3737	0.875409	15.208	14.5115	3.75821	54.5367
0.34053	1000	75	17.368	0.889724	15.4516	14.5089	3.75894	54.5373
0.341392	1000	75	17.3607	0.907602	15.7555	14.5121	3.75804	54.5366
0.342229	1000	75	17.3535	0.925365	16.0571	14.5093	3.75882	54.5372
0.343063	1000	75	17.3455	0.944792	16.3867	14.5151	3.75723	54.536
0.343901	1000	75	17.3387	0.961356	16.6674	14.5088	3.75896	54.5373
0.344735	1000	75	17.3311	0.979604	16.9763	14.516	3.75699	54.5359
0.345553	1000	75	17.3238	0.997108	17.2724	14.5033	3.76045	54.5384
0.346377	1000	75	17.3163	1.01494	17.5737	14.5165	3.75687	54.5359
0.347219	1000	75	17.312	1.0254	17.7503	14.5153	3.75718	54.536
0.348088	1000	75	17.3033	1.04589	18.0959	14.5076	3.75929	54.5375
0.348943	1000	75	17.296	1.0629	18.3826	14.5118	3.75814	54.5368
0.349798	1000	75	17.2895	1.07822	18.6404	14.5161	3.75696	54.5359
0.350688	1000	75	17.2815	1.09667	18.9507	14.513	3.75781	54.5365
0.351506	1000	75	17.2727	1.11716	19.2948	14.5109	3.75839	54.5369
0.352355	1000	75	17.2663	1.13169	19.5385	14.5095	3.75875	54.5368
0.353184	1000	75	17.2584	1.14972	19.8406	14.51	3.75862	54.537
0.354019	1000	75	17.2519	1.16455	20.089	14.5099	3.75865	54.5371
0.35484	1000	75	17.2427	1.18515	20.4334	14.5112	3.7583	54.5368
0.355667	1000	75	17.239	1.19359	20.5747	14.514	3.75755	54.5363
0.356516	1000	75	17.2301	1.21337	20.9048	14.5132	3.75775	54.5364
0.357367	1000	75	17.2252	1.22426	21.0864	14.5116	3.75819	54.5367
0.358257	1000	75	17.2174	1.24162	21.3757	14.5093	3.75881	54.5372
0.359094	1000	75	17.2087	1.26071	21.6932	14.5108	3.75841	54.5366
0.359939	1000	75	17.201	1.27758	21.9738	14.5102	3.75858	54.537
0.360723	1000	75	17.194	1.29268	22.2244	14.5125	3.75795	54.5366
0.361546	1000	75	17.1887	1.30416	22.415	14.5097	3.75872	54.5371
0.36238	1000	75	17.1804	1.32205	22.7114	14.5133	3.75773	54.5364
0.3632	1000	75	17.1736	1.33641	22.9489	14.5109	3.75839	54.5369
0.364018	1000	75	17.1652	1.35442	23.2467	14.5083	3.7591	54.5374
0.364786	1000	75	17.1571	1.37135	23.5262	14.5091	3.75888	54.5372
0.365603	1000	75	17.1558	1.37418	23.5732	14.5145	3.7574	54.5362
0.366482	1000	75	17.1495	1.38747	23.7925	14.5115	3.75823	54.5367
0.36735	1000	75	17.1391	1.40902	24.1471	14.5108	3.75841	54.5369
0.368163	1000	75	17.1326	1.42262	24.371	14.5113	3.75827	54.5368
0.369002	1000	75	17.1257	1.43676	24.6034	14.5114	3.75825	54.5368
0.369854	1000	75	17.1199	1.44875	24.8003	14.5111	3.75832	54.5368
0.370694	1000	75	17.1107	1.46738	25.1055	14.5124	3.75798	54.5366
0.371507	1000	75	17.1039	1.48116	25.3312	14.5101	3.75859	54.537
0.372356	1000	75	17.0996	1.48983	25.4733	14.5142	3.75748	54.5363
0.373205	1000	75	17.09	1.50904	25.787	14.5111	3.75834	54.5368
0.374	1000	75	17.0817	1.52558	26.0569	14.5122	3.75802	54.5366
0.37482	1000	75	17.0763	1.53628	26.2315	14.5134	3.75771	54.5364
0.375597	1000	75	17.0702	1.54844	26.4298	14.5062	3.75966	54.5377
0.376419	1000	75	17.0648	1.55909	26.6032	14.5117	3.75816	54.5368
0.377254	1000	75	17.057	1.57425	26.8495	14.5142	3.75748	54.5362
0.378075	1000	75	17.0523	1.58346	26.9993	14.5057	3.75982	54.5379
0.37893	1000	75	17.0443	1.59896	27.2505	14.5157	3.75709	54.536
0.379739	1000	75	17.0347	1.61732	27.5478	14.5096	3.75873	54.5369
0.380516	1000	75	17.0286	1.62896	27.7362	14.5169	3.75675	54.5357
0.381312	1000	75	17.023	1.63971	27.91	14.5155	3.75713	54.536
0.382143	1000	75	17.0187	1.64793	28.043	14.5107	3.75842	54.5368
0.382917	1000	75	17.0083	1.66753	28.3592	14.5036	3.76037	54.5382
0.383716	1000	75	17.0055	1.67279	28.444	14.5166	3.75683	54.5358
0.384562	1000	75	17.0005	1.68205	28.5932	14.5133	3.75774	54.5364
0.385408	1000	75	16.9936	1.69497	28.801	14.5068	3.7595	54.5376
0.386256	1000	75	16.9869	1.70745	29.0016	14.5091	3.75888	54.5372
0.387074	1000	75	16.9767	1.72601	29.2991	14.5107	3.75844	54.5369
0.387864	1000	75	16.9703	1.73774	29.4871	14.5117	3.75816	54.5367
0.388666	1000	75	16.9664	1.7449	29.6019	14.508	3.75919	54.5374
0.389456	1000	75	16.9589	1.7585	29.8191	14.5076	3.75928	54.5375
0.390234	1000	75	16.9464	1.78115	30.1813	14.5104	3.75853	54.537
0.391062	1000	75	16.9372	1.79754	30.4425	14.5094	3.75879	54.5371
0.391893	1000	75	16.9321	1.80666	30.5878	14.5095	3.75875	54.537
0.392751	1000	75	16.9265	1.81651	30.7446	14.5102	3.75859	54.5373
0.39361	999.999	74.9998	16.9157	1.83535	31.0434	14.5101	3.75849	54.5354
0.394427	1000.01	75.0008	16.9101	1.84514	31.1988	14.5114	3.75879	54.544
0.395275	999.97	74.9962	16.9038	1.85618	31.3737	14.5103	3.75621	54.5055
0.39611	1000.13	75.0163	16.8948	1.87141	31.6141	14.5206	3.76563	54.6666
0.39694	999.447	74.9308	16.8909	1.8795	31.7437	14.4675	3.72573	53.9573
0.397767	1002.24	75.2799	16.8789	1.89384	31.9624	14.6632	3.84682	56.1851
0.398584	990.228	73.7785	16.8844	1.91239	32.289	13.2258	2.68494	35.8916
0.399407	1025.22	78.1523	16.8354	1.90069	31.9868	13.9536	2.34657	32.6917
0.400237	677.186	34.6483	17.1613	2.14146	36.762	16.53	2.2828	37.7463
0.401105	596.637	24.5797	17.0557	2.21373	37.7503	13.0483	2.39568	31.3095
0.40195	600.835	25.1044	16.4783	2.27261	37.4536	15.5498	2.31374	35.9292
0.402802	600.008	25.0011	17.0314	2.21639	37.7473	15.9115	2.30098	36.5816
0.403638	599.96	24.995	16.9801	2.22193	37.7265	13.7731	2.3872	32.923
0.404495	600.019	25.0024	16.6727	2.25487	37.5958	16.3764	2.27566	37.2525
0.405346	599.993	24.9992	16.9587	2.2249	37.7309	15.9057	2.30149	36.577
0.406199	600.002	25.0003	16.9477	2.22598	37.7246	14.5607	2.36867	34.5146
0.407044	599.999	24.9999	16.7843	2.24371	37.6592	16.6653	2.25561	37.5891
0.407905	600	25	16.9415	2.22687	37.7261	16.2507	2.2824	37.0703
0.4088	600	25	16.9357	2.22746	37.7232	15.3242	2.34343	35.9282
0.409688	600	25	16.8627	2.23549	37.6962	16.9103	2.23102	37.7274
0.41053	600	25	16.9409	2.22694	37.7261	16.5054	2.26455	37.3628
0.411342	600	25	16.9364	2.22742	37.7241	15.8155	2.31916	36.6891
0.412163	600	25	16.8861	2.23295	37.7057	16.9569	2.22446	37.7169
0.412988	600	25	16.9355	2.22754	37.7243	16.9376	2.2256	37.6914
0.413826	600	25	16.951	2.2258	37.7294	16.3184	2.28578	37.3056
0.414645	600	25	16.9101	2.23034	37.715	16.8836	2.23229	37.6856
0.41547	600	25	16.9343	2.22767	37.7238	16.9695	2.22325	37.7258
0.416279	600	25	16.9602	2.22476	37.7323	16.5293	2.26798	37.4901
0.417056	600	25	16.9347	2.22761	37.7235	16.8374	2.23785	37.6784
0.417804	600	25	16.951	2.22579	37.7292	16.8771	2.23378	37.6991
0.418603	600	25	16.9636	2.22437	37.7331	16.6529	2.25645	37.5768
0.419393	600	25	16.9609	2.22468	37.7324	16.8009	2.2418	37.6637
0.420228	600	25	16.9705	2.2236	37.7353	16.8307	2.23876	37.6796
0.421016	600	25	16.9764	2.22291	37.7368	16.7082	2.25111	37.6119
0.421819	600	25	16.9726	2.22334	37.7357	16.7808	2.2439	37.654
0.4226	600	25	16.9717	2.22345	37.7355	16.8082	2.24113	37.669
0.423434	600	25	16.9888	2.2215	37.7404	16.7351	2.24845	37.6279
0.424268	600	25	16.9987	2.22036	37.743	16.7638	2.24561	37.6447
0.425076	600	25	16.9892	2.22145	37.7403	16.7976	2.24222	37.6637
0.425888	600	25	16.9959	2.22068	37.7422	16.7546	2.24653	37.6394
0.426681	600	25	17.0001	2.22019	37.7433	16.7663	2.24537	37.6463
0.427531	600	25	17.0164	2.21831	37.7472	16.785	2.24349	37.6568
0.428373	600	25	17.011	2.21892	37.7457	16.766	2.2454	37.6461
0.429183	600	25	17.023	2.21752	37.7486	16.7694	2.24506	37.6481
0.430016	600	25	17.027	2.21704	37.7493	16.7807	2.24393	37.6544
0.430817	600	25	17.0303	2.21665	37.7499	16.7682	2.24517	37.6474
0.43162	600	25	17.0219	2.21765	37.7483	16.7688	2.24512	37.6477
0.432479	600	25	17.034	2.21623	37.7509	16.7779	2.24421	37.6529
0.43332	600	25	17.048	2.21455	37.7534	16.7723	2.24477	37.6498
0.434178	600	25	17.0449	2.21493	37.7529	16.7679	2.24521	37.6471
0.43503	600	25	17.0418	2.21529	37.7522	16.7737	2.24463	37.6505
0.435829	600	25	17.0493	2.21439	37.7535	16.7721	2.24479	37.6496
0.436637	600	25	17.0573	2.21344	37.7549	16.7715	2.24485	37.6493
0.43744	600	25	17.0525	2.214	37.754	16.7718	2.24482	37.6494
0.43823	600	25	17.0497	2.21434	37.7536	16.7734	2.24466	37.6504
[truncated: 665 more rows]

## Sheet: Table 7
Theoretical data of PV System
[truncated: 15 more rows]
